# Supplementary material for: Acinetobacter sp. DW-1 immobilized on polyhedron hollow polypropylene balls and analysis of transcriptome and proteome of the bacterium during phenol biodegradation process
Source: Sci Rep. 2017 Jul 7;7:4863. doi: 10.1038/s41598-017-04187-6 (PMC5501837; doi:10.1038/s41598-017-04187-6)
Supplement: Supplementary file 2 — Supplementary Table S1 [file 41598_2017_4187_MOESM2_ESM.csv]

Unigene0000003	GO:0043169	GO:0032550	GO:0006188	GO:0016879	GO:0016831
Unigene0000010	GO:0016829
Unigene0000015	GO:0031224	GO:0005310	GO:0044763	GO:0046942	GO:0015291
Unigene0000016	GO:0016778	GO:0032550	GO:0009124	GO:0046872	GO:0009117	GO:0044424
Unigene0000021	GO:0048037	GO:0016614	GO:0044710
Unigene0000025	GO:0003676	GO:0003678	GO:0032392	GO:0032550
Unigene0000026	GO:0032550
Unigene0000027	GO:0006259	GO:0016830	GO:0006464
Unigene0000028	GO:0031224	GO:0009274	GO:0016746	GO:0009312
Unigene0000034	GO:0032550	GO:0003723	GO:0046914	GO:0004812	GO:0006418	GO:0044424
Unigene0000035	GO:0032550	GO:0003723	GO:0046914	GO:0004812	GO:0006418	GO:0044424
Unigene0000037	GO:0006950	GO:0044710	GO:0004601
Unigene0000039	GO:0044710	GO:0003824
Unigene0000041	GO:0003824	GO:0006310
Unigene0000042	GO:0032550	GO:0004812	GO:0006418	GO:0044424
Unigene0000045	GO:0022613	GO:0032550
Unigene0000050	GO:0032550	GO:0006541	GO:0016884	GO:0006222	GO:0006525
Unigene0000054	GO:0043169	GO:0051536	GO:0016709	GO:0018959	GO:0044710
Unigene0000055	GO:0006401	GO:0003676	GO:0080090
Unigene0000056	GO:0010468	GO:0003676	GO:0034645
Unigene0000057	GO:0003723	GO:0032550	GO:0004812	GO:0006418	GO:0044424
Unigene0000059	GO:0032550	GO:0006188	GO:0046872	GO:0016742
Unigene0000061	GO:0048037	GO:0044238	GO:0016614	GO:0044710
Unigene0000065	GO:0010467	GO:0044822	GO:0005198	GO:0044391
Unigene0000069	GO:0032550	GO:0022604	GO:0000270	GO:0045229	GO:0016881	GO:0044424
Unigene0000070	GO:0046914	GO:0019538	GO:0008238
Unigene0000071	GO:0006259	GO:0046914	GO:0005515	GO:0006950	GO:0044267	GO:0032550	GO:0044424
Unigene0000072	GO:0006259	GO:0046914	GO:0005515	GO:0006950	GO:0044267	GO:0032550	GO:0044424
Unigene0000074	GO:0010468	GO:0003677	GO:0001071	GO:0034645
Unigene0000077	GO:0035434	GO:0032550	GO:0031224	GO:0046914	GO:0043682
Unigene0000081	GO:0010467	GO:0009451	GO:0003676	GO:0008168
Unigene0000083	GO:0003676	GO:0003678	GO:0032392	GO:0032550
Unigene0000084	GO:0003676	GO:0003678	GO:0032392	GO:0032550
Unigene0000085	GO:0017111	GO:0032550
Unigene0000088	GO:0003824
Unigene0000090	GO:0003824
Unigene0000097	GO:0031224	GO:0044763	GO:0015992	GO:0015078	GO:0015291	GO:0030001
Unigene0000099	GO:0031224	GO:0050136	GO:0022904
Unigene0000100	GO:0044763
Unigene0000102	GO:0006259	GO:0046872	GO:0008094	GO:0003676	GO:0043232	GO:0003916
Unigene0000108	GO:0044710	GO:0003824
Unigene0000110	GO:0015075	GO:0031224	GO:0006812	GO:0044763
Unigene0000111	GO:0032550
Unigene0000113	GO:0046872	GO:0044238	GO:0016868
Unigene0000114	GO:0006308	GO:0016895	GO:0097159	GO:0044424
Unigene0000115	GO:0043234	GO:0046903	GO:0022892	GO:0019867	GO:0015031
Unigene0000117	GO:0043234	GO:0046903	GO:0022892	GO:0019867	GO:0015031
Unigene0000118	GO:0031224	GO:0043234	GO:0046903	GO:0022892	GO:0015031
Unigene0000119	GO:0043234	GO:0046903	GO:0022892
Unigene0000123	GO:0031224	GO:0044763	GO:0015992	GO:0015078	GO:0015291	GO:0030001
Unigene0000126	GO:0010468	GO:0003676	GO:0034645
Unigene0000128	GO:0032550	GO:0006448	GO:0052689	GO:0004812	GO:0006418	GO:0044424
Unigene0000130	GO:0003824
Unigene0000135	GO:0044710	GO:0015036	GO:0019725
Unigene0000137	GO:0046914	GO:0016723	GO:0044710	GO:0019725	GO:0061687	GO:0000166
Unigene0000140	GO:0031224
Unigene0000142	GO:0044710	GO:0006950	GO:0004601	GO:0043169	GO:0046906
Unigene0000143	GO:0009451	GO:0003676	GO:0016866
Unigene0000147	GO:0008757	GO:0032776	GO:0044763	GO:0003676
Unigene0000148	GO:0008757	GO:0032776	GO:0003676
Unigene0000158	GO:0016884	GO:0010467	GO:0032550
Unigene0000159	GO:0022900
Unigene0000161	GO:0009085	GO:0016749	GO:0044424
Unigene0000164	GO:0044710	GO:0003824	GO:0032553
Unigene0000167	GO:0032550	GO:0051234
Unigene0000170	GO:0016903	GO:0044710
Unigene0000174	GO:0003676	GO:0032550
Unigene0000176	GO:0035434	GO:0043169	GO:0032550	GO:0031224	GO:0043682
Unigene0000178	GO:0005515
Unigene0000180	GO:0008614	GO:0016769	GO:0044424
Unigene0000185	GO:0051234	GO:0042623	GO:0032550
Unigene0000186	GO:0031224
Unigene0000187	GO:0003824
Unigene0000188	GO:0010468	GO:0003677	GO:0001071	GO:0034645
Unigene0000191	GO:0006470	GO:0004721
Unigene0000193	GO:0044710	GO:0003824	GO:0046914
Unigene0000194	GO:0044710	GO:0003824	GO:0046914
Unigene0000203	GO:0015075	GO:0031224	GO:0006812	GO:0044763
Unigene0000205	GO:0051234
Unigene0000208	GO:0010468	GO:0003676	GO:0034645
Unigene0000210	GO:0046914	GO:0051536	GO:0018197	GO:0016070	GO:0030529	GO:0016741
Unigene0000212	GO:0051536	GO:0043169	GO:0044710	GO:0003824
Unigene0000217	GO:0046914	GO:0004620
Unigene0000218	GO:0046914	GO:0004620
Unigene0000219	GO:0006536	GO:0006547	GO:0016836	GO:0044424
Unigene0000221	GO:0043169	GO:0032550	GO:0006188	GO:0009064	GO:0016884	GO:0044424
Unigene0000222	GO:0016765
Unigene0000223	GO:0031224	GO:0044464	GO:0006886
Unigene0000224	GO:0032550	GO:0035556	GO:0004871	GO:0034645	GO:0010468	GO:0019740	GO:0003677	GO:0005515
Unigene0000226	GO:0006743	GO:0004497	GO:0000166
Unigene0000231	GO:0010468	GO:0003676	GO:0034645
Unigene0000232	GO:0032550	GO:0006772	GO:0009108	GO:0046872	GO:0006796	GO:0016301
Unigene0000234	GO:0044282	GO:0016790
Unigene0000235	GO:0016740
Unigene0000237	GO:0003676	GO:0006355	GO:0009712
Unigene0000239	GO:0051536	GO:0043169	GO:0044710	GO:0003824
Unigene0000241	GO:0006566	GO:0016838	GO:0043168
Unigene0000242	GO:0006566	GO:0016838	GO:0043168
Unigene0000243	GO:0010468	GO:0003676	GO:0001071	GO:0034645
Unigene0000246	GO:0016747	GO:0043234	GO:0006631
Unigene0000249	GO:0006950	GO:0016787	GO:0006508	GO:0032550	GO:0044424
Unigene0000250	GO:0031224	GO:0006743	GO:0002094
Unigene0000251	GO:0019752	GO:0043168	GO:0070546
Unigene0000254	GO:0044710	GO:0003824
Unigene0000255	GO:0003824
Unigene0000262	GO:0017111	GO:0032550	GO:0006417	GO:0043021	GO:0008135	GO:0016020
Unigene0000270	GO:0033692	GO:0004713	GO:0006468	GO:0008610
Unigene0000271	GO:0008104	GO:0051234	GO:0022892	GO:0030031	GO:0032550
Unigene0000272	GO:0051536	GO:0016836
Unigene0000273	GO:0006400	GO:0016627	GO:0044710	GO:0000166
Unigene0000274	GO:0004448	GO:0006101	GO:0043169
Unigene0000276	GO:0006796	GO:0016772
Unigene0000280	GO:0006090	GO:0046914	GO:0004619	GO:0006006	GO:0044424
Unigene0000282	GO:0010468	GO:0003676	GO:0034645
Unigene0000283	GO:0019695	GO:0016614	GO:0000166
Unigene0000284	GO:0009019	GO:0001510	GO:0008033	GO:0044424
Unigene0000289	GO:0003723	GO:0010467	GO:0030529	GO:0005198
Unigene0000290	GO:0031224	GO:0005310	GO:0044763	GO:0046942	GO:0015291
Unigene0000292	GO:0005515	GO:0008614	GO:0016616	GO:0000166	GO:0044424
Unigene0000297	GO:0008652	GO:0043169	GO:0006549	GO:0051536	GO:0006573	GO:0016836
Unigene0000301	GO:0031224	GO:0043234	GO:0046903	GO:0022892	GO:0015031
Unigene0000302	GO:0003676	GO:0036265	GO:0008990	GO:0000154	GO:0044424
Unigene0000305	GO:0003723	GO:0010467	GO:0030529	GO:0005198
Unigene0000307	GO:0031224	GO:0019867
Unigene0000308	GO:0003988
Unigene0000311	GO:0010468	GO:0003676	GO:0034645
Unigene0000312	GO:0031224	GO:0051234	GO:0044763	GO:0015405	GO:0019538	GO:0016787	GO:0032550
Unigene0000316	GO:0017111	GO:0032550	GO:0006281	GO:0003676	GO:0046914	GO:0006308	GO:0004520	GO:0044424
Unigene0000320	GO:0016740
Unigene0000323	GO:0044710	GO:0003824
Unigene0000325	GO:0009064	GO:0003824
Unigene0000330	GO:0043169	GO:0006886	GO:0017111	GO:0016020	GO:0032550	GO:0044424
Unigene0000331	GO:0031224	GO:0044763	GO:0003676	GO:0032550
Unigene0000333	GO:0032550	GO:0003723	GO:0046914	GO:0004812	GO:0006418	GO:0044424
Unigene0000337	GO:0031224	GO:0046914	GO:0016682	GO:0009055	GO:0015992	GO:0044710	GO:0015002	GO:0006091
Unigene0000341	GO:0005515	GO:0003824
Unigene0000343	GO:0051234	GO:0019867	GO:0060089
Unigene0000344	GO:0006563	GO:0000097	GO:0016835
Unigene0000346	GO:0034062	GO:0003676	GO:0034645	GO:0005515
Unigene0000352	GO:0006308	GO:0016895	GO:0044424
Unigene0000353	GO:0044424	GO:0007059
Unigene0000354	GO:0016903	GO:0019318	GO:0000166
Unigene0000355	GO:0046914	GO:0051536	GO:0018130
Unigene0000356	GO:0006090	GO:0016861	GO:0006006	GO:0044424
Unigene0000359	GO:0019842	GO:0006580	GO:0016841	GO:0019752
Unigene0000362	GO:0010468	GO:0003677	GO:0001071	GO:0034645	GO:0044464
Unigene0000366	GO:0043169	GO:0003723	GO:0032550	GO:0004812	GO:0006418	GO:0044424
Unigene0000369	GO:0006566	GO:0006796	GO:0016773	GO:0032550
Unigene0000371	GO:0019752	GO:0016638
Unigene0000376	GO:0010468	GO:0003676	GO:0034645
Unigene0000378	GO:0044710	GO:0005506	GO:0006725	GO:0016702
Unigene0000379	GO:0003824
Unigene0000380	GO:0032550	GO:0006188	GO:0016882	GO:0044424
Unigene0000381	GO:0019752	GO:0016743	GO:0006222	GO:0019856	GO:0031406
Unigene0000383	GO:0010468	GO:0003676	GO:0001071	GO:0034645
Unigene0000385	GO:0051234	GO:0019867	GO:0060089
Unigene0000387	GO:0009451	GO:0003676	GO:0016866
Unigene0000391	GO:0051540	GO:0006778	GO:0044710	GO:0016634	GO:0044424
Unigene0000393	GO:0051540	GO:0006778	GO:0044710	GO:0016634	GO:0044424
Unigene0000394	GO:0043169	GO:0032550	GO:0003723	GO:0004812	GO:0006418	GO:0044424
Unigene0000395	GO:0051536	GO:0043169	GO:0044710	GO:0003824
Unigene0000397	GO:0003676	GO:0006259
Unigene0000399	GO:0006259	GO:0043169	GO:0003676	GO:0033554	GO:0003909
Unigene0000401	GO:0019752	GO:0016841
Unigene0000406	GO:0090304
Unigene0000407	GO:0019725	GO:0003824
Unigene0000409	GO:0046872	GO:0008652	GO:0019842	GO:0016744	GO:0000166
Unigene0000410	GO:0003824
Unigene0000415	GO:0046914	GO:0046916	GO:0019867
Unigene0000419	GO:0016740
Unigene0000421	GO:0032550	GO:0003676	GO:0006260	GO:0043232	GO:0016853	GO:0008094
Unigene0000429	GO:0016620	GO:0009063
Unigene0000430	GO:0016620	GO:0009063
Unigene0000432	GO:0003824
Unigene0000433	GO:0043169	GO:0032550	GO:0004812	GO:0006418	GO:0044424
Unigene0000434	GO:0016787
Unigene0000437	GO:0009085	GO:0043168	GO:0008483
Unigene0000439	GO:0003723	GO:0010467	GO:0005198	GO:0044391
Unigene0000445	GO:0043169	GO:0006796	GO:0016301	GO:0032787	GO:0006006	GO:0032550
Unigene0000446	GO:0044710	GO:0003824	GO:0046914
Unigene0000447	GO:0006796	GO:0016301	GO:0006464	GO:0032550
Unigene0000450	GO:0043169	GO:0019359	GO:0051536	GO:0043650	GO:0003824
Unigene0000451	GO:0046872	GO:0006101	GO:0004611	GO:0043648
Unigene0000452	GO:0009062	GO:0016856	GO:0043234	GO:0016863	GO:0016616	GO:0048037	GO:0016836
Unigene0000453	GO:0046488	GO:0052834	GO:0044723
Unigene0000454	GO:0032550	GO:0022604	GO:0000270	GO:0045229	GO:0016881	GO:0044424
Unigene0000456	GO:0031224
Unigene0000458	GO:0016020	GO:0019538	GO:0004175
Unigene0000459	GO:0006796	GO:0016301	GO:0006797	GO:0044464
Unigene0000462	GO:0008170	GO:0000154	GO:0044424
Unigene0000466	GO:0032550	GO:0004812	GO:0006418	GO:0044424
Unigene0000468	GO:0006399	GO:0003723	GO:0016779	GO:0004540
Unigene0000469	GO:0015291	GO:0015893	GO:0044763
Unigene0000472	GO:0003824
Unigene0000475	GO:0051234	GO:0008104	GO:0005515	GO:0044267	GO:0051259	GO:0044424
Unigene0000478	GO:0003933	GO:0006771	GO:0046914	GO:0032550
Unigene0000479	GO:0015077	GO:0015696
Unigene0000480	GO:0006090	GO:0016836
Unigene0000484	GO:0043169	GO:0006090	GO:0016616	GO:0043168	GO:0006721
Unigene0000485	GO:0051536	GO:0016836
Unigene0000487	GO:0006090	GO:0046872	GO:0044445	GO:0016836
Unigene0000488	GO:0043168	GO:0016769
Unigene0000491	GO:0070011	GO:0019538
Unigene0000492	GO:0003676	GO:0006305	GO:0008168
Unigene0000493	GO:0006101	GO:0000104	GO:0000166	GO:0006091
Unigene0000496	GO:0071709	GO:0019867
Unigene0000497	GO:0003824
Unigene0000503	GO:0006566	GO:0031406	GO:0006549	GO:0016616	GO:0000097	GO:0000166
Unigene0000504	GO:0044710	GO:0003824
Unigene0000506	GO:0006525	GO:0016879	GO:0046983	GO:0032550	GO:0044424
Unigene0000508	GO:0016903	GO:0044710
Unigene0000510	GO:0015031	GO:0031224	GO:0008565	GO:0044763
Unigene0000511	GO:0015031	GO:0031224	GO:0008565
Unigene0000514	GO:0006796	GO:0016772
Unigene0000516	GO:0005385	GO:0017111	GO:0032550	GO:0043234	GO:0006829	GO:0016020
Unigene0000518	GO:0043624	GO:0003747	GO:0010467	GO:0044424
Unigene0000523	GO:0051234	GO:0019867	GO:0060089
Unigene0000524	GO:0044710	GO:0016627	GO:0000166
Unigene0000534	GO:0008652	GO:0043650	GO:0016628	GO:0016765	GO:0006570
Unigene0000535	GO:0006796	GO:0016775	GO:0008643
Unigene0000537	GO:0044710	GO:0022604	GO:0000270	GO:0045229	GO:0016616	GO:0000166	GO:0044424
Unigene0000541	GO:0003824
Unigene0000543	GO:0002097	GO:0000166	GO:0044424
Unigene0000544	GO:0009062	GO:0016408	GO:0044424
Unigene0000654	GO:0016740
Unigene0000657	GO:0016620	GO:0006561	GO:0000166	GO:0044424
Unigene0000660	GO:0048037
Unigene0000662	GO:0046914	GO:0004470	GO:0016831	GO:0043648	GO:0044444	GO:0016740	GO:0000166
Unigene0000663	GO:0006259	GO:0043169	GO:0033554	GO:0003909
Unigene0000666	GO:0003824
Unigene0000669	GO:0003824
Unigene0000670	GO:0046914	GO:0009127	GO:0016814
Unigene0000671	GO:0031224	GO:0051234	GO:0044763	GO:0015405	GO:0032550
Unigene0000674	GO:0016884	GO:0010467	GO:0032550
Unigene0000676	GO:0016638	GO:0006536
Unigene0000678	GO:0008410
Unigene0000683	GO:0031224	GO:0019867
Unigene0000684	GO:0010467	GO:0009451	GO:0003676	GO:0008168
Unigene0000687	GO:0009451	GO:0003676	GO:0016866
Unigene0000692	GO:0008104	GO:0051234	GO:0031224	GO:0022892
Unigene0000693	GO:0035434	GO:0043169	GO:0032550	GO:0031224	GO:0043682
Unigene0000700	GO:0046914	GO:0006145	GO:0016814
Unigene0000701	GO:0046914	GO:0006145	GO:0016814
Unigene0000704	GO:0003676
Unigene0000706	GO:0044267	GO:0044424	GO:0005515
Unigene0000707	GO:0031224
Unigene0000708	GO:0046942	GO:0031224
Unigene0000710	GO:0090529	GO:0044464	GO:0016021
Unigene0000711	GO:0031224	GO:0005310	GO:0046942
Unigene0000712	GO:0090150	GO:0031224
Unigene0000713	GO:0051234	GO:0042623	GO:0032550
Unigene0000714	GO:0016625	GO:0044710	GO:0016830
Unigene0000720	GO:0044710	GO:0004344	GO:0042597	GO:0031224	GO:0048037
Unigene0000721	GO:0017111	GO:0032550	GO:0031224	GO:0006613	GO:0044424
Unigene0000722	GO:0071265	GO:0016765	GO:0043168
Unigene0000724	GO:0046872	GO:0016462	GO:0006797
Unigene0000725	GO:0015937	GO:0032550	GO:0006631	GO:0044444	GO:0016421
Unigene0000726	GO:0008194
Unigene0000728	GO:0006259	GO:0043169	GO:0003677	GO:0033554	GO:0042623	GO:0032550
Unigene0000731	GO:0009064	GO:0016811
Unigene0000734	GO:0006779	GO:0016831	GO:0044424
Unigene0000736	GO:0016742	GO:0006730	GO:0006545	GO:0043168	GO:0044424
Unigene0000738	GO:0032550	GO:0006448	GO:0052689	GO:0004812	GO:0006418	GO:0044424
Unigene0000740	GO:0010468	GO:0003676	GO:0001071	GO:0034645
Unigene0000741	GO:0046872	GO:0016859	GO:0006796	GO:0018208	GO:0006006	GO:0044711	GO:0050308	GO:0044424
Unigene0000742	GO:0032550	GO:0003676	GO:0006259	GO:0051276	GO:0007059	GO:0043232
Unigene0000744	GO:0050896	GO:0006796	GO:0005515	GO:0044267	GO:0032550	GO:0016772	GO:0044424
Unigene0000745	GO:0003824
Unigene0000748	GO:0031224	GO:0051234
Unigene0000750	GO:0044710	GO:0051536	GO:0050136	GO:0032553	GO:0043169
Unigene0000756	GO:0003824
Unigene0000758	GO:0006306	GO:0008757	GO:0097159
Unigene0000759	GO:0008610	GO:0016411
Unigene0000760	GO:0044710	GO:0016020	GO:0046914	GO:0051536	GO:0048037	GO:0003954
Unigene0000761	GO:0044710	GO:0003824	GO:0046914
Unigene0000762	GO:0016787	GO:0019538
Unigene0000763	GO:0044710	GO:0016703
Unigene0000765	GO:0044272	GO:0006796	GO:0034645	GO:0017111	GO:0008135	GO:0032550	GO:0004779
Unigene0000767	GO:0044710	GO:0044424	GO:1990204	GO:0016620
Unigene0000774	GO:0032550	GO:0006796	GO:0016780
Unigene0000775	GO:0006308	GO:0016895	GO:0044424
Unigene0000778	GO:0043169	GO:0006400	GO:0051536	GO:0016829
Unigene0000781	GO:0003676	GO:0046914	GO:0006355	GO:0001071
Unigene0000784	GO:0008374	GO:0046341	GO:0016020
Unigene0000788	GO:0016072	GO:0042254	GO:0043021	GO:0030529
Unigene0000789	GO:0018904	GO:0015036	GO:0019725
Unigene0000791	GO:0016746	GO:0008654
Unigene0000793	GO:0044710	GO:0006950	GO:0004601	GO:0042743	GO:0043169	GO:0046906
Unigene0000795	GO:0046914	GO:0000097	GO:0008172
Unigene0000796	GO:0046914	GO:0000097	GO:0008172
Unigene0000799	GO:0044424	GO:0090529
Unigene0000801	GO:0016879	GO:0032550	GO:0016421	GO:0043169
Unigene0000803	GO:0044710	GO:0046914	GO:0016708	GO:0006725	GO:0051536
Unigene0000804	GO:0044710	GO:0016651	GO:0016646	GO:0032553
Unigene0000809	GO:0035434	GO:0043169	GO:0032550	GO:0031224	GO:0043682
Unigene0000811	GO:0003824
Unigene0000812	GO:0033554
Unigene0000813	GO:0032550	GO:0046914	GO:0004812	GO:0006418	GO:0044424
Unigene0000814	GO:0032550	GO:0046914	GO:0004812	GO:0006418	GO:0044424
Unigene0000816	GO:0000270	GO:0045229	GO:0046872	GO:0022604	GO:0004659
Unigene0000823	GO:0016779	GO:0033692
Unigene0000825	GO:0003676	GO:0090501	GO:0008408	GO:0044424
Unigene0000827	GO:0043169	GO:0006886	GO:0016020	GO:0032550	GO:0044424
Unigene0000831	GO:0004518	GO:0006259
Unigene0000835	GO:0044710	GO:0003824	GO:0032553
Unigene0000837	GO:0006563	GO:0016412	GO:0044424
Unigene0000839	GO:0019538	GO:0004175
Unigene0000841	GO:0015075	GO:0022803	GO:0031224	GO:0006811	GO:0044763
Unigene0000842	GO:0003824	GO:0046914
Unigene0000845	GO:0008152	GO:0016741
Unigene0000847	GO:0019538	GO:0031224	GO:0004175
Unigene0000852	GO:0042597	GO:0016999	GO:0016812	GO:0009636
Unigene0000856	GO:0003824
Unigene0000861	GO:0006725	GO:0097159
Unigene0000862	GO:0003824
Unigene0000864	GO:0006457	GO:0005515	GO:0032550	GO:0044424
Unigene0000867	GO:0006259	GO:0043169	GO:0003676	GO:0090501	GO:0016891	GO:0034061	GO:0044424
Unigene0000871	GO:0032550	GO:0009108	GO:0006796	GO:0016301	GO:0044424
Unigene0000872	GO:0016407
Unigene0000874	GO:0016783
Unigene0000875	GO:0044763	GO:0022857
Unigene0000876	GO:0006720	GO:0003824
Unigene0000877	GO:0006720	GO:0003824
Unigene0000878	GO:0016884	GO:0010467	GO:0032550
Unigene0000880	GO:0006090	GO:0016861	GO:0006006	GO:0044424
Unigene0000883	GO:0016782	GO:0003723	GO:0016741	GO:0008033	GO:0032550	GO:0044424
Unigene0000884	GO:0010468	GO:0003676	GO:0001071	GO:0034645
Unigene0000885	GO:0000270	GO:0016811
Unigene0000886	GO:0010468	GO:0003677	GO:0001071	GO:0034645
Unigene0000889	GO:0015688	GO:0046914	GO:0019867	GO:0060089
Unigene0000895	GO:0010468	GO:0003676	GO:0001071	GO:0034645	GO:0032774	GO:0000996
Unigene0000899	GO:0006090	GO:0016861	GO:0006006	GO:0044424
Unigene0000900	GO:0016746	GO:0008654
Unigene0000902	GO:0043169	GO:0004470	GO:0016831	GO:0043648	GO:0000166
Unigene0000908	GO:0016872	GO:0019614
Unigene0000910	GO:0006259	GO:0003676	GO:0042575	GO:0034061	GO:0032550
Unigene0000911	GO:0043234	GO:0046942	GO:0017111	GO:0032550
Unigene0000912	GO:0003824
Unigene0000915	GO:0003824	GO:0006310
Unigene0000918	GO:0006739	GO:0009081	GO:0016616	GO:0048037	GO:0000166
Unigene0000920	GO:0031224	GO:0051234
Unigene0000922	GO:0034645	GO:0016747	GO:0016787	GO:0031224
Unigene0000926	GO:0017169	GO:0006644
Unigene0000927	GO:0034645	GO:0016747	GO:0016787	GO:0031224
Unigene0000930	GO:0044710	GO:0016627	GO:0000166
Unigene0000931	GO:0043624	GO:0003747	GO:0010467	GO:0044424
Unigene0000933	GO:0016799	GO:0051536	GO:0006281
Unigene0000936	GO:0051536	GO:0046914
Unigene0000938	GO:0031224	GO:0044763	GO:0008272	GO:0015291	GO:0015103
Unigene0000940	GO:0043234	GO:0003690	GO:0032550	GO:0006281
Unigene0000944	GO:0018208	GO:0016859
Unigene0000947	GO:0032550	GO:0003676	GO:0046914	GO:0006355
Unigene0000948	GO:0006950
Unigene0000950	GO:0044710	GO:0006950	GO:0004601	GO:0042743	GO:0043169	GO:0046906
Unigene0000953	GO:0051234	GO:0060089	GO:0035556	GO:0006796	GO:0004673
Unigene0000955	GO:0051540	GO:0044710	GO:0016649
Unigene0000957	GO:0006796	GO:0016772
Unigene0000958	GO:0004084	GO:0006520
Unigene0000959	GO:0046872	GO:0006772	GO:0009108	GO:0016765
Unigene0000960	GO:0044710	GO:0016627	GO:0000166
Unigene0000964	GO:0016811	GO:0008654	GO:0016740
Unigene0000974	GO:0006536	GO:0006547	GO:0016836	GO:0044424
Unigene0000976	GO:0009057	GO:0004175	GO:0019538	GO:0042623	GO:0032550
Unigene0000980	GO:0003988
Unigene0000981	GO:0032550	GO:0070566
Unigene0000983	GO:0005488	GO:0022604	GO:0000270	GO:0045229	GO:0009226	GO:0030258	GO:0016020	GO:0008375
Unigene0000984	GO:0016810
Unigene0000985	GO:0009225
Unigene0000990	GO:0050896
Unigene0000991	GO:0003824
Unigene0001000	GO:0004175	GO:0043234	GO:0006508
Unigene0001002	GO:0043169	GO:0032550	GO:0006188	GO:0009064	GO:0016884	GO:0044424
Unigene0001004	GO:0015294	GO:0006812
Unigene0001005	GO:0048646	GO:0005618	GO:0044423
Unigene0001010	GO:0033692	GO:0016616
Unigene0001011	GO:0009085	GO:0016831	GO:0043168
Unigene0001012	GO:0009085	GO:0016831	GO:0043168
Unigene0001013	GO:0032550
Unigene0001018	GO:0051234
Unigene0001027	GO:0043169	GO:0016744
Unigene0001032	GO:0051536	GO:0043169
Unigene0001036	GO:0044710	GO:0003824
Unigene0001037	GO:0044710	GO:0003824
Unigene0001038	GO:0044237	GO:0016836
Unigene0001039	GO:0010468	GO:0003676	GO:0001071	GO:0034645
Unigene0001042	GO:0008652	GO:0006549	GO:0016841	GO:0043168
Unigene0001043	GO:0008652	GO:0006549	GO:0016841	GO:0043168
Unigene0001049	GO:0044710	GO:0046914	GO:0044464	GO:0003824
Unigene0001051	GO:0016418
Unigene0001054	GO:0019538	GO:0004175
Unigene0001056	GO:0031224
Unigene0001057	GO:0009108
Unigene0001061	GO:0046872	GO:0008652	GO:0006551	GO:0016616	GO:0000166	GO:0044424
Unigene0001065	GO:0033554
Unigene0001067	GO:0016879	GO:0032550	GO:0043169
Unigene0001071	GO:0001716	GO:0019359	GO:0044424
Unigene0001073	GO:0016072	GO:0016741	GO:0044424
Unigene0001075	GO:0051234
Unigene0001076	GO:0032550	GO:0046872	GO:0016879	GO:0006167	GO:0044424
Unigene0001077	GO:0016211	GO:0006541	GO:0071941	GO:0032550	GO:0044424
Unigene0001079	GO:0008152	GO:0008168
Unigene0001080	GO:0044238	GO:0016861	GO:0005488
Unigene0001082	GO:0016903	GO:0019318	GO:0000166
Unigene0001083	GO:0070085	GO:0000030
Unigene0001085	GO:0046914	GO:0051536	GO:0018130
Unigene0001090	GO:0006631	GO:0015645
Unigene0001091	GO:0031224	GO:0044763	GO:0015992	GO:0015078	GO:0015291	GO:0030001
Unigene0001096	GO:0006631	GO:0004312
Unigene0001097	GO:0019740	GO:0008152	GO:0070569	GO:0031406	GO:0042578
Unigene0001101	GO:0005975	GO:0006101	GO:0036440	GO:0044424
Unigene0001103	GO:0004549	GO:0090501	GO:0003723	GO:0008033
Unigene0001106	GO:0044710	GO:0006950	GO:0004601	GO:0043169	GO:0046906
Unigene0001107	GO:0006779	GO:0016869	GO:0016769	GO:0043168	GO:0044424
Unigene0001108	GO:0032550	GO:0003676	GO:0006260	GO:0043232	GO:0016853	GO:0008094
Unigene0001109	GO:0003824
Unigene0001110	GO:0031224	GO:0044763
Unigene0001114	GO:0015688	GO:0046914	GO:0019867	GO:0060089
Unigene0001115	GO:0006259
Unigene0001116	GO:0017111	GO:0032550	GO:0043234	GO:0015604	GO:0044765	GO:0016020
Unigene0001117	GO:0032550	GO:0044763	GO:0003676	GO:0006259	GO:0019898	GO:0043232	GO:0016853	GO:0008094
Unigene0001118	GO:0009062	GO:0016408	GO:0044424
Unigene0001119	GO:0031224	GO:0050136	GO:0022904
Unigene0001123	GO:0015688	GO:0031224	GO:0060089	GO:0046914	GO:0019867
Unigene0001126	GO:0034645	GO:0017111	GO:0008135	GO:0032550
Unigene0001127	GO:0006222	GO:0019856	GO:0016635	GO:0016020
Unigene0001128	GO:0016798	GO:0044464
Unigene0001129	GO:0008152	GO:0030529
Unigene0001131	GO:0009712	GO:0019114	GO:0005506	GO:0044710
Unigene0001132	GO:0006546	GO:0044444
Unigene0001133	GO:0051234	GO:0016020
Unigene0001134	GO:0060089	GO:0050794
Unigene0001138	GO:0031224
Unigene0001140	GO:0003824
Unigene0001145	GO:0003723	GO:0010467	GO:0005198	GO:0044391
Unigene0001149	GO:0030001	GO:0015075	GO:0031224
Unigene0001152	GO:0046914	GO:0006796	GO:0004611	GO:0006006	GO:0032550	GO:0016772	GO:0000166	GO:0044424
Unigene0001153	GO:0032550	GO:0043234	GO:0044763	GO:0031224	GO:0022892	GO:0042626	GO:0044765
Unigene0001157	GO:0043565	GO:0032550	GO:0051052	GO:0044424
Unigene0001159	GO:0051536	GO:0043169
Unigene0001160	GO:0010467	GO:0016070	GO:0003676	GO:0004518
Unigene0001164	GO:0031224	GO:0044763
Unigene0001166	GO:0016713	GO:0044238	GO:0044710
Unigene0001168	GO:0003824
Unigene0001169	GO:0015688	GO:0031224	GO:0060089	GO:0046914	GO:0019867
Unigene0001173	GO:0031224	GO:0019867
Unigene0001176	GO:0003824
Unigene0001178	GO:0032550	GO:0046872	GO:0016879	GO:0006167	GO:0044424
Unigene0001182	GO:0044238	GO:0003824
Unigene0001186	GO:0032550	GO:0009108	GO:0046872	GO:0016765	GO:0044424
Unigene0001188	GO:0008152	GO:0016741
Unigene0001189	GO:0008652	GO:0016838	GO:0043650	GO:0044424
Unigene0001195	GO:0051234	GO:0031224	GO:0044763
Unigene0001196	GO:0000270	GO:0045229	GO:0016879	GO:0032550
Unigene0001201	GO:0044710	GO:0003824	GO:0000166
Unigene0001202	GO:0043624	GO:0010467	GO:0044424
Unigene0001205	GO:0015647	GO:0016021	GO:0000910	GO:0015835	GO:0022604	GO:0000270	GO:0045229	GO:0044464
Unigene0001206	GO:0015075	GO:0031224	GO:0006812
Unigene0001211	GO:0016903	GO:0044710
Unigene0001213	GO:0031167	GO:0003676	GO:0010467	GO:0008171	GO:0044424
Unigene0001219	GO:0015031	GO:0031224	GO:0008565
Unigene0001223	GO:0034062	GO:0010468	GO:0003676	GO:0001071	GO:0032774	GO:0000996
Unigene0001229	GO:0016787	GO:0019538
Unigene0001232	GO:0044710	GO:0003824
Unigene0001234	GO:0015688	GO:0046914	GO:0019867	GO:0060089
Unigene0001238	GO:0060089	GO:0035556	GO:0004673
Unigene0001239	GO:0035556	GO:0010468	GO:0003676	GO:0034645
Unigene0001240	GO:0031555
Unigene0001241	GO:0010467	GO:0030529	GO:0019843	GO:0005198
Unigene0001244	GO:0016763	GO:0019359
Unigene0001251	GO:0046872	GO:0006101	GO:0004611	GO:0043648
Unigene0001252	GO:0043169	GO:0008989	GO:0000154
Unigene0001253	GO:0044710	GO:0003824
Unigene0001254	GO:0005488	GO:0051234
Unigene0001260	GO:0070011	GO:0019538
Unigene0001265	GO:0003677
Unigene0001266	GO:0031224
Unigene0001275	GO:0016638	GO:0046416	GO:0006524
Unigene0001277	GO:0046872	GO:0017111	GO:0032550	GO:0044424
Unigene0001279	GO:0016861	GO:0006547	GO:0044424
Unigene0001280	GO:0009150	GO:0016772
Unigene0001284	GO:0044763	GO:0006863	GO:0016021	GO:0005345
Unigene0001285	GO:0030001	GO:0015075	GO:0031224
Unigene0001288	GO:0051234
Unigene0001290	GO:0044763	GO:0022857
Unigene0001292	GO:0016787	GO:0019538
Unigene0001293	GO:0016787	GO:0044238
Unigene0001295	GO:0044464	GO:0036094	GO:0090304	GO:0097159	GO:0004527
Unigene0001299	GO:0016620	GO:0044237	GO:0044710
Unigene0001302	GO:0032550	GO:0035556	GO:0004871	GO:0034645	GO:0010468	GO:0019740	GO:0003677	GO:0005515
Unigene0001303	GO:0003723	GO:0010467	GO:0003824	GO:0005198	GO:0044391
Unigene0001307	GO:0034062	GO:0003676	GO:0034645
Unigene0001311	GO:0046942	GO:0031224
Unigene0001321	GO:0016741	GO:0019538	GO:0031224	GO:0004175
Unigene0001323	GO:0015688	GO:0031224	GO:0060089	GO:0046914	GO:0019867
Unigene0001324	GO:0044424	GO:0050896
Unigene0001325	GO:0044710	GO:0046914	GO:0016705	GO:0019842
Unigene0001329	GO:0017111	GO:0032550	GO:0006417	GO:0043021	GO:0008135	GO:0016020
Unigene0001333	GO:0009150	GO:0016772
Unigene0001335	GO:0010468	GO:0003677	GO:0001071	GO:0034645
Unigene0001339	GO:0003824	GO:0006637
Unigene0001341	GO:0046914	GO:0016872	GO:0006520
Unigene0001342	GO:0006772	GO:0046914	GO:0009108	GO:0051536	GO:0003824
Unigene0001343	GO:0016638	GO:0006536	GO:0051540	GO:0000166
Unigene0001346	GO:0006090	GO:0046914	GO:0051536	GO:0052592	GO:0006721
Unigene0001347	GO:0006090	GO:0046914	GO:0051536	GO:0052592	GO:0006721
Unigene0001350	GO:0047661	GO:0046145	GO:0043168
Unigene0001352	GO:0032550	GO:0006448	GO:0052689	GO:0004812	GO:0006418	GO:0044424
Unigene0001355	GO:0043169	GO:0036094	GO:0009141	GO:0016462	GO:0009117
Unigene0001357	GO:0016787	GO:0019538
Unigene0001358	GO:0031224	GO:0008320	GO:0044464	GO:0006886
Unigene0001366	GO:0016620	GO:0044710
Unigene0001367	GO:0006796	GO:0016775	GO:0008643
Unigene0001369	GO:0004448	GO:0006101	GO:0043169
Unigene0001370	GO:0004448	GO:0006101	GO:0043169
Unigene0001373	GO:0051234	GO:0048037	GO:0044710	GO:0050136	GO:0044425	GO:0000166
Unigene0001376	GO:0044710	GO:0004344	GO:0042597	GO:0031224	GO:0048037
Unigene0001377	GO:0046914	GO:0019538	GO:0070011
Unigene0001378	GO:0050896
Unigene0001379	GO:0008170	GO:0036265	GO:0000154	GO:0008173	GO:0044424
Unigene0001381	GO:0009975	GO:0010467	GO:0032550	GO:0044424
Unigene0001383	GO:0003676	GO:0090501	GO:0008408	GO:0044424
Unigene0001386	GO:0016709	GO:0044237	GO:0044710
Unigene0001389	GO:0016740	GO:0016876	GO:0006547	GO:0044424
Unigene0001391	GO:0017111	GO:0032506	GO:0032550
Unigene0001394	GO:0022610	GO:0042995
Unigene0001400	GO:0016072	GO:0004519	GO:0004175	GO:0019538	GO:0046914	GO:0090501	GO:0022613	GO:0044424
Unigene0001404	GO:0003723	GO:0032550	GO:0046872	GO:0004812	GO:0006418	GO:0044424
Unigene0001405	GO:0016620	GO:0044710
Unigene0001409	GO:0006259	GO:0004386	GO:0004518	GO:0032392
Unigene0001410	GO:0031224	GO:0050794	GO:0004888
Unigene0001413	GO:0006536	GO:0045181
Unigene0001416	GO:0031224	GO:0051234
Unigene0001417	GO:0005515	GO:0003824
Unigene0001422	GO:0051234
Unigene0001423	GO:0003824
Unigene0001424	GO:0006259	GO:0019842	GO:0044710	GO:0032550	GO:0016728
Unigene0001426	GO:0003676	GO:0003824	GO:0006310
Unigene0001427	GO:0097159	GO:0006259
Unigene0001431	GO:0003824	GO:0006310
Unigene0001434	GO:0015688	GO:0046914	GO:0019867	GO:0060089
Unigene0001435	GO:0015688	GO:0046914	GO:0019867	GO:0060089
Unigene0001437	GO:0006796	GO:0016775	GO:0043169	GO:0008643
Unigene0001438	GO:0006796	GO:0016775	GO:0043169	GO:0008643
Unigene0001439	GO:0016787	GO:0019538
Unigene0001440	GO:0017111	GO:0032550	GO:0003676	GO:0034645	GO:0010468
Unigene0001445	GO:0015103	GO:0015698
Unigene0001449	GO:0031224	GO:0044763	GO:0005215
Unigene0001453	GO:0006101	GO:0043234	GO:0043648	GO:0016836	GO:0044424
Unigene0001456	GO:0006259	GO:0043169	GO:0009165	GO:0044444	GO:0009132	GO:0016728
Unigene0001458	GO:0031224	GO:0051234
Unigene0001463	GO:0043169	GO:0006633	GO:0016783	GO:0051536	GO:0018065	GO:0044424
Unigene0001464	GO:0043169	GO:0006633	GO:0016783	GO:0051536	GO:0018065	GO:0044424
Unigene0001465	GO:0043169	GO:0006633	GO:0016783	GO:0051536	GO:0018065	GO:0044424
Unigene0001467	GO:0031224	GO:0044763	GO:0006865	GO:0046943
Unigene0001469	GO:0043733	GO:0006281
Unigene0001470	GO:0003824
Unigene0001473	GO:0044710	GO:0016491	GO:0051536	GO:0043169
Unigene0001475	GO:0032550	GO:0044763	GO:0003676	GO:0006259	GO:0019898	GO:0043232	GO:0016853	GO:0008094
Unigene0001476	GO:0044710	GO:0003824	GO:0046914
Unigene0001477	GO:0009235	GO:0006796	GO:0016301	GO:0044249	GO:0032550
Unigene0001484	GO:0046914	GO:0019538	GO:0008238
Unigene0001489	GO:0043169	GO:0004029	GO:0019695
Unigene0001490	GO:0006259	GO:0034061	GO:0044424
Unigene0001494	GO:0015031	GO:0044464
Unigene0001495	GO:0031224	GO:0051234
Unigene0001497	GO:0051536	GO:0043169	GO:0044710	GO:0003824
Unigene0001498	GO:0017111	GO:0032550	GO:0003676	GO:0034645	GO:0010468
Unigene0001500	GO:0051234	GO:0031224	GO:0044763	GO:0005215
Unigene0001502	GO:0003824
Unigene0001506	GO:0003824
Unigene0001507	GO:0051234
Unigene0001508	GO:0003676	GO:0004519	GO:0090501	GO:0046914	GO:0006401	GO:0006399	GO:0010467	GO:0016072	GO:0044424	GO:0004540	GO:0005886
Unigene0001510	GO:0010468	GO:0003676	GO:0001071	GO:0034645
Unigene0001515	GO:0044710	GO:0003824
Unigene0001517	GO:0006869	GO:0044464	GO:0008289
Unigene0001518	GO:0006869	GO:0044464	GO:0008289
Unigene0001519	GO:0003824
Unigene0001521	GO:0016836
Unigene0001522	GO:0006399	GO:0032550	GO:0044424
Unigene0001528	GO:0008272	GO:0015116	GO:0017111	GO:0032550
Unigene0001530	GO:0006771	GO:0016765
Unigene0001535	GO:0009062	GO:0016856	GO:0043234	GO:0016863	GO:0016616	GO:0048037	GO:0016836
Unigene0001538	GO:0003676	GO:0051540	GO:0006259
Unigene0001545	GO:0043168	GO:0008152	GO:0016769
Unigene0001548	GO:0006259	GO:0004527	GO:0003676	GO:0034061	GO:0044424
Unigene0001551	GO:0008194	GO:0008654
Unigene0001552	GO:0006739	GO:0016616	GO:0006573	GO:0000166	GO:0009063	GO:0048037
Unigene0001554	GO:0019171	GO:0008654	GO:0006631	GO:0044424
Unigene0001555	GO:0008410
Unigene0001556	GO:0044710	GO:0046914	GO:0051540	GO:0016620
Unigene0001557	GO:0016301	GO:0032550	GO:0006796
Unigene0001559	GO:0051234	GO:0031224	GO:0044763	GO:0022829
Unigene0001560	GO:0016811	GO:0009066
Unigene0001562	GO:0090150	GO:0071709	GO:0019867
Unigene0001565	GO:0051052	GO:0044424
Unigene0001567	GO:0003824
Unigene0001574	GO:0016782	GO:0003723	GO:0016741	GO:0008033	GO:0032550	GO:0044424
Unigene0001576	GO:0043169	GO:0051536	GO:0016709	GO:0018959	GO:0044710
Unigene0001577	GO:0070011	GO:0019538
Unigene0001578	GO:0003676	GO:0006259
Unigene0001579	GO:0003824	GO:0006101
Unigene0001583	GO:0043565	GO:0032550	GO:0051052	GO:0044424
Unigene0001584	GO:0008104	GO:0051234	GO:0022892	GO:0030031	GO:0032550
Unigene0001585	GO:0019538	GO:0004175
Unigene0001588	GO:0004175	GO:0043234	GO:0006508
Unigene0001596	GO:0006259	GO:0004527	GO:0003676	GO:0034061	GO:0044424
Unigene0001598	GO:0046906	GO:0031224	GO:0006101	GO:0043169	GO:0016627
Unigene0001599	GO:0044710	GO:0003824
Unigene0001600	GO:0018208	GO:0016859
Unigene0001602	GO:0044710	GO:0003824
Unigene0001603	GO:0006101	GO:0051536	GO:0044444	GO:0016836
Unigene0001604	GO:0010468	GO:0003677	GO:0001071	GO:0034645
Unigene0001605	GO:0016209	GO:0044710	GO:0046906
Unigene0001606	GO:0036094	GO:0019439	GO:0016878
Unigene0001608	GO:0070566	GO:0003676	GO:0031124	GO:0034645	GO:0032550
Unigene0001614	GO:0010468	GO:0016646	GO:0001071	GO:0016903	GO:0006560	GO:0006536
Unigene0001617	GO:0031224	GO:0005310	GO:0046942
Unigene0001621	GO:0048037	GO:0044238	GO:0016614	GO:0044710
Unigene0001622	GO:0003824
Unigene0001623	GO:0044710	GO:0000166	GO:0016616
Unigene0001630	GO:0019538	GO:0004175
Unigene0001633	GO:0031224	GO:0090150	GO:0071709	GO:0019867
Unigene0001634	GO:0031224	GO:0090150	GO:0071709	GO:0019867
Unigene0001636	GO:0043169	GO:0009152	GO:0016616	GO:0036094
Unigene0001637	GO:0043169	GO:0009152	GO:0016616	GO:0036094
Unigene0001638	GO:0044424	GO:0042254
Unigene0001639	GO:0010468	GO:0003676	GO:0001071	GO:0034645
Unigene0001640	GO:0051234	GO:0044425	GO:0044763	GO:0022857
Unigene0001641	GO:0030580	GO:0045333	GO:0006743	GO:0009233
Unigene0001643	GO:0008652	GO:0006549	GO:0016841	GO:0043168
Unigene0001650	GO:0031224	GO:0044763	GO:0003676	GO:0032550
Unigene0001652	GO:0019538	GO:0004185
Unigene0001657	GO:0008652	GO:0032787	GO:0043650	GO:0016616	GO:0000166
Unigene0001663	GO:0031224	GO:0044763	GO:0006865	GO:0046943
Unigene0001665	GO:0032550	GO:0004812	GO:0006418	GO:0044424
Unigene0001673	GO:0048037	GO:0044238	GO:0016614	GO:0044710
Unigene0001675	GO:0019538	GO:0042623	GO:0032550
Unigene0001676	GO:0006950
Unigene0001677	GO:0044238
Unigene0001679	GO:0043168	GO:0008152	GO:0016769
Unigene0001682	GO:0043169	GO:0003723	GO:0032550	GO:0004812	GO:0006418	GO:0044424
Unigene0001684	GO:0031224	GO:0022604	GO:0000270	GO:0045229	GO:0016780
Unigene0001685	GO:0031224	GO:0022604	GO:0000270	GO:0045229	GO:0016780
Unigene0001686	GO:0034645	GO:0010467	GO:0017111	GO:0008135	GO:0032550	GO:0044424
Unigene0001688	GO:0017111	GO:0006412	GO:0008135	GO:0032550	GO:0044424
Unigene0001689	GO:0003824
Unigene0001695	GO:0043169	GO:0003723	GO:0032550	GO:0004812	GO:0006418	GO:0044424
Unigene0001696	GO:0046942	GO:0031224
Unigene0001697	GO:0044238
Unigene0001698	GO:0016726	GO:0043169	GO:0006090	GO:0051536	GO:0008654	GO:0006721
Unigene0001700	GO:0000270	GO:0004553	GO:0009617	GO:0044036
Unigene0001704	GO:0019538	GO:0008238
Unigene0001706	GO:0008652	GO:0043650	GO:0016628	GO:0016765	GO:0006570
Unigene0001707	GO:0044710	GO:0044238	GO:0004344	GO:0048037
Unigene0001710	GO:0006457	GO:0005515	GO:0032550	GO:0044424
Unigene0001711	GO:0003824
Unigene0001714	GO:0033692	GO:0004713	GO:0006468	GO:0008610
Unigene0001718	GO:0071709	GO:0006869	GO:0042221	GO:0019867
Unigene0001720	GO:0006796	GO:0016772
Unigene0001723	GO:0031224	GO:0051234
Unigene0001725	GO:0016638	GO:0006536
Unigene0001726	GO:0032550	GO:0019538	GO:0016787
Unigene0001728	GO:0006631	GO:0015645
Unigene0001733	GO:0004673	GO:0032550	GO:0006468	GO:0035556	GO:0031224	GO:0060089
Unigene0001735	GO:0016881	GO:0006749	GO:0032550
Unigene0001736	GO:0016881	GO:0006749	GO:0032550
Unigene0001739	GO:0031224	GO:0050136	GO:0022904
Unigene0001743	GO:0043234	GO:0046942	GO:0031224
Unigene0001744	GO:0043234	GO:0046942	GO:0031224
Unigene0001749	GO:0046872	GO:0016793	GO:0009150
Unigene0001751	GO:0046872	GO:0016793	GO:0009150
Unigene0001752	GO:0046443	GO:0006771	GO:0032550	GO:0009108	GO:0070566	GO:0016301
Unigene0001763	GO:0016742	GO:0006730	GO:0006545	GO:0043168	GO:0044424
Unigene0001764	GO:0046942	GO:0031224
Unigene0001768	GO:0044710	GO:0046914	GO:0016491	GO:0046906
Unigene0001769	GO:0003824
Unigene0001770	GO:0006549	GO:0016620	GO:0006566	GO:0005515	GO:0000166	GO:0009085	GO:0071265	GO:0044424
Unigene0001772	GO:0006796	GO:0016772
Unigene0001774	GO:0044262	GO:0006101	GO:0043169	GO:0046912	GO:0044424
Unigene0001780	GO:0043169	GO:0017111	GO:0008033	GO:0032550	GO:0044424
Unigene0001783	GO:0009451	GO:0003676	GO:0016866
Unigene0001785	GO:0032550	GO:0016884	GO:0019359	GO:0016880
Unigene0001788	GO:0016298
Unigene0001789	GO:0032550	GO:0016882	GO:0046872	GO:0044424	GO:0006768
Unigene0001795	GO:0010468	GO:0016646	GO:0001071	GO:0016903	GO:0006560	GO:0006536
Unigene0001796	GO:0043169	GO:0051536	GO:0044710	GO:0019439	GO:0003824
Unigene0001800	GO:0016491	GO:0044710
Unigene0001802	GO:0043169	GO:0051540	GO:0050136	GO:0022904
Unigene0001805	GO:0032550	GO:0043234	GO:0044763	GO:0031224	GO:0022892	GO:0042626	GO:0044765
Unigene0001807	GO:0003676	GO:0004519	GO:0090501	GO:0046914	GO:0006401	GO:0006399	GO:0010467	GO:0016072	GO:0044424	GO:0004540	GO:0005886
Unigene0001810	GO:0044237	GO:0044710	GO:0003824
Unigene0001816	GO:0046872	GO:0008652	GO:0019842	GO:0016744	GO:0000166
Unigene0001818	GO:0034645	GO:0017111	GO:0008135	GO:0032550
Unigene0001820	GO:0003677
Unigene0001821	GO:0016407
Unigene0001822	GO:0043169	GO:0016744
Unigene0001825	GO:0044710	GO:0003824
Unigene0001830	GO:0032550	GO:0009064	GO:0016879	GO:0006241
Unigene0001831	GO:0004084	GO:0006520
Unigene0001832	GO:0016903	GO:0044710
Unigene0001835	GO:0003824
Unigene0001836	GO:0032550	GO:0003723	GO:0004112	GO:0046872	GO:0070566	GO:0006796	GO:0042780	GO:0070567
Unigene0001837	GO:0003676	GO:0006304	GO:0004518
Unigene0001840	GO:0016823	GO:0006520
Unigene0001842	GO:0003824
Unigene0001843	GO:0006536	GO:0045181
Unigene0001844	GO:0019842	GO:0006772	GO:0046872	GO:0052863	GO:0016744	GO:0006721
Unigene0001847	GO:0010468	GO:0016646	GO:0001071	GO:0016903	GO:0006560	GO:0006536
Unigene0001849	GO:0000270	GO:0006796	GO:0044238	GO:0032550	GO:0016772
Unigene0001850	GO:0005515	GO:0009058	GO:0044267	GO:0017111	GO:0032550
Unigene0001854	GO:0032553	GO:0009108	GO:0016881	GO:0009109	GO:0016831
Unigene0001855	GO:0031224	GO:0044763	GO:0006865	GO:0046943
Unigene0001858	GO:0032550	GO:0022604	GO:0000270	GO:0045229	GO:0016881	GO:0044424
Unigene0001859	GO:0043168	GO:0008152	GO:0016769
Unigene0001863	GO:0043169	GO:0032550	GO:0006188	GO:0016879	GO:0016831
Unigene0001866	GO:0031224	GO:0019867
Unigene0001868	GO:0017111	GO:0032550
Unigene0001871	GO:0016209	GO:0044710	GO:0046906
Unigene0001873	GO:0006568	GO:0008652	GO:0016831
Unigene0001878	GO:0046872	GO:0044238	GO:0016866
Unigene0001887	GO:0031224	GO:0044763
Unigene0001889	GO:0010468	GO:0003676	GO:0034645
Unigene0001894	GO:0044710	GO:0003824
Unigene0001895	GO:0035556	GO:0010468	GO:0003676	GO:0034645
Unigene0001896	GO:0006259	GO:0033554	GO:0032550
Unigene0001897	GO:0046914	GO:0010468	GO:0032780	GO:0042030
Unigene0001898	GO:0060089	GO:0035556	GO:0006796	GO:0004673
Unigene0001903	GO:0031224	GO:0016757	GO:0034645	GO:0018065
Unigene0001909	GO:0006629	GO:0016298
Unigene0001910	GO:0010468	GO:0003676	GO:0001071	GO:0034645
Unigene0001911	GO:0043169	GO:0016491	GO:0006400	GO:0051536	GO:0044710	GO:0044424
Unigene0001912	GO:0003824
Unigene0001913	GO:0044710	GO:0016627	GO:0000166
Unigene0001915	GO:0031224	GO:0044763	GO:0005215
Unigene0001916	GO:0031224	GO:0044763	GO:0006970	GO:0006811	GO:0005216
Unigene0001924	GO:0032550
Unigene0001927	GO:0016407
Unigene0001930	GO:0046872	GO:0044424	GO:0006793	GO:0016462
Unigene0001934	GO:0003724	GO:0003676	GO:0016070	GO:0032550	GO:0044424
Unigene0001943	GO:0005515	GO:0009058	GO:0044267	GO:0017111	GO:0032550
Unigene0002049	GO:0044710	GO:0003824	GO:0032553
Unigene0002051	GO:0003676	GO:0003678	GO:0032392	GO:0032550
Unigene0002053	GO:0019538	GO:0004185
Unigene0002057	GO:0044710	GO:0016899	GO:0051540	GO:0000166
Unigene0002058	GO:0005996	GO:0005488	GO:0016857
Unigene0002060	GO:0044710	GO:0008746	GO:0036094
Unigene0002064	GO:0046872	GO:0008652	GO:0019842	GO:0016744	GO:0000166
Unigene0002066	GO:0043234	GO:0046903	GO:0022892	GO:0032550
Unigene0002067	GO:0019538	GO:0031224	GO:0070011
Unigene0002068	GO:0016620	GO:0044237	GO:0044710
Unigene0002069	GO:0017111	GO:0032550	GO:0043234	GO:0015604	GO:0044765	GO:0016020
Unigene0002070	GO:0043234	GO:0044763
Unigene0002071	GO:0003824
Unigene0002079	GO:0046914	GO:0006796	GO:0004611	GO:0006006	GO:0032550	GO:0016772	GO:0000166	GO:0044424
Unigene0002082	GO:0043168	GO:0008152	GO:0008483
Unigene0002085	GO:0004325	GO:0006783	GO:0009235	GO:0016628	GO:0008169	GO:0000166
Unigene0002087	GO:0050896	GO:0006796	GO:0005515	GO:0044267	GO:0032550	GO:0016772	GO:0044424
Unigene0002090	GO:0051234
Unigene0002091	GO:0044710	GO:0016627	GO:0000166
Unigene0002092	GO:0031224	GO:0005310	GO:0044763	GO:0046942	GO:0015291
Unigene0002093	GO:0015291	GO:0015893	GO:0044763
Unigene0002096	GO:0044710	GO:0003824	GO:0046914
Unigene0002097	GO:0044710	GO:0046914	GO:0003824	GO:0032553
Unigene0002101	GO:0044710	GO:0016614	GO:0016627	GO:0000166	GO:0005976
Unigene0002104	GO:0031406	GO:0006563	GO:0016616	GO:0000166
Unigene0002106	GO:0009451	GO:0003676	GO:0016866
Unigene0002111	GO:0008237	GO:0006464	GO:0004177	GO:0043169
Unigene0002116	GO:0003723	GO:0010467	GO:0005198	GO:0044391
Unigene0002117	GO:0006796	GO:0016772
Unigene0002121	GO:0016879	GO:0032550	GO:0043169
Unigene0002123	GO:0016301	GO:0008654	GO:0032550
Unigene0002124	GO:0016301	GO:0008654	GO:0032550
Unigene0002126	GO:0016836
Unigene0002128	GO:0006308	GO:0015666
Unigene0002129	GO:0019538	GO:0004175
Unigene0002137	GO:0043566	GO:0006259
Unigene0002139	GO:0044699	GO:0016836	GO:0046914
Unigene0002141	GO:0006865	GO:0031224	GO:0015171
Unigene0002142	GO:0016763	GO:0046872	GO:0006222
Unigene0002143	GO:0043169	GO:0006083	GO:0016405	GO:0032550
Unigene0002149	GO:0006040	GO:0016857
Unigene0002152	GO:0006259	GO:0003676	GO:0044424
Unigene0002155	GO:0006739	GO:0016861	GO:0019682
Unigene0002156	GO:0006771	GO:0016867	GO:0044464
Unigene0002157	GO:0006771	GO:0016867	GO:0044464
Unigene0002158	GO:0034062	GO:0003676	GO:0034645
Unigene0002168	GO:0010467	GO:0016886	GO:0043169
Unigene0002170	GO:0010467	GO:0016886	GO:0043169
Unigene0002172	GO:0003824
Unigene0002175	GO:0015698	GO:0031224	GO:0044763	GO:0015291	GO:0032550
Unigene0002176	GO:0004673	GO:0032550	GO:0006468	GO:0035556	GO:0031224	GO:0060089
Unigene0002177	GO:0019538	GO:0004175
Unigene0002179	GO:0046914	GO:0004620
Unigene0002185	GO:0016072	GO:0016741	GO:0044424
Unigene0002187	GO:0010468	GO:0003676	GO:0044464
Unigene0002188	GO:0044710	GO:0003824
Unigene0002190	GO:0009064	GO:0005488	GO:0070548	GO:0044711	GO:0044424
Unigene0002191	GO:0009057	GO:0031224	GO:0004175	GO:0019538	GO:0046914	GO:0017111	GO:0032550
Unigene0002194	GO:0016413	GO:0000097	GO:0044424
Unigene0002195	GO:0003824
Unigene0002196	GO:0031224	GO:0044763	GO:0005215
Unigene0002197	GO:0043169	GO:0006083	GO:0016405	GO:0032550
Unigene0002201	GO:0006739	GO:0006090	GO:0016861	GO:0006006	GO:0044424
Unigene0002203	GO:0051234
Unigene0002204	GO:0006950	GO:0006508	GO:0032550	GO:0044424
Unigene0002206	GO:0006772	GO:0009108	GO:0016782	GO:0016830	GO:0044424
Unigene0002208	GO:0031224	GO:0044763
Unigene0002209	GO:0051234
Unigene0002210	GO:0006259	GO:0003899	GO:0046914	GO:0003676	GO:0030894
Unigene0002218	GO:0016903	GO:0044710
Unigene0002219	GO:0010468	GO:0016646	GO:0001071	GO:0016903	GO:0006560	GO:0006536
Unigene0002221	GO:0016620	GO:0006779	GO:0044710	GO:0000166
Unigene0002222	GO:0000270	GO:0019538	GO:0016757	GO:0008144	GO:0016787	GO:0009636
Unigene0002223	GO:0043169	GO:0051536	GO:0019359	GO:0016740	GO:0043650	GO:0044424
Unigene0002225	GO:0044710	GO:0016731	GO:0000166
Unigene0002228	GO:0051536	GO:0016836
Unigene0002230	GO:0006568	GO:0008652	GO:0016836
Unigene0002231	GO:0017111	GO:0032550	GO:0006281	GO:0003676	GO:0046914	GO:0006308	GO:0004520	GO:0044424
Unigene0002233	GO:0034645	GO:0017111	GO:0008135	GO:0032550
Unigene0002235	GO:0006090	GO:0016836
Unigene0002240	GO:0051234	GO:0044710	GO:0003824
Unigene0002245	GO:0016491	GO:0051540	GO:0044710	GO:0016830
Unigene0002246	GO:0000166
Unigene0002247	GO:0016833	GO:0019543
Unigene0002249	GO:0032550	GO:0015988	GO:0019829	GO:0033178	GO:0015078	GO:0015986
Unigene0002250	GO:0032550	GO:0009064	GO:0016879	GO:0006241
Unigene0002251	GO:0016407
Unigene0002257	GO:0019400	GO:0008081
Unigene0002258	GO:0016763	GO:0019359
Unigene0002259	GO:0016747	GO:0019614
Unigene0002377	GO:0016818	GO:0008654	GO:0044424
Unigene0002385	GO:0044710	GO:0016651	GO:0000166
Unigene0002386	GO:0006536	GO:0051540	GO:0045181	GO:0000166
Unigene0002387	GO:0006720	GO:0003824
Unigene0002390	GO:0003824
Unigene0002396	GO:0016833
Unigene0002400	GO:0010468	GO:0003676	GO:0001071	GO:0034645	GO:0044464
Unigene0002401	GO:0044710
Unigene0002405	GO:0015688	GO:0046914	GO:0019867	GO:0060089
Unigene0002406	GO:0015291	GO:0044763	GO:0015698
Unigene0002411	GO:0006259	GO:0003899	GO:0046914	GO:0003676	GO:0030894
Unigene0002413	GO:0006536	GO:0045181
Unigene0002414	GO:0019842	GO:0006772	GO:0046872	GO:0052863	GO:0016744	GO:0006721
Unigene0002417	GO:0031224	GO:0019867
Unigene0002418	GO:0003824
Unigene0002420	GO:0003824	GO:0008152
Unigene0002424	GO:0016638	GO:0046416	GO:0006524
Unigene0002425	GO:0032550	GO:0016884	GO:0019359	GO:0016787	GO:0016880
Unigene0002428	GO:0031224	GO:0044763	GO:0006865	GO:0046943
Unigene0002429	GO:0031224
Unigene0002432	GO:0019538	GO:0004175
Unigene0002435	GO:0046872	GO:0006796	GO:0006006	GO:0044711	GO:0050308	GO:0044424
Unigene0002436	GO:0031224	GO:0009312	GO:0016740
Unigene0002440	GO:0032550	GO:0006448	GO:0052689	GO:0004812	GO:0006418
Unigene0002441	GO:0032550	GO:0006448	GO:0052689	GO:0004812	GO:0006418	GO:0044424
Unigene0002443	GO:0010468	GO:0003676	GO:0001071	GO:0034645
Unigene0002444	GO:0016778	GO:0006796	GO:0006760
Unigene0002447	GO:0005488	GO:0022604	GO:0000270	GO:0045229	GO:0009226	GO:0030258	GO:0016020	GO:0008375
Unigene0002448	GO:0016671	GO:0000097	GO:0000103	GO:0044424
Unigene0002451	GO:0051234	GO:0031224	GO:0044763
Unigene0002456	GO:0032550
Unigene0002457	GO:0010468	GO:0003676	GO:0001071	GO:0034645
Unigene0002458	GO:0031224	GO:0051234	GO:0044763	GO:0015405	GO:0017111	GO:0032550
Unigene0002460	GO:0006259	GO:0003676	GO:0044424
Unigene0002461	GO:0031224	GO:0005310	GO:0044763	GO:0046942	GO:0015291
Unigene0002464	GO:0003824
Unigene0002467	GO:0031224	GO:0043169	GO:0016791	GO:0046471
Unigene0002469	GO:0032550	GO:0009396	GO:0016881	GO:0046452
Unigene0002474	GO:0008652	GO:0016838	GO:0043650	GO:0044424
Unigene0002476	GO:0016787	GO:0019538
Unigene0002486	GO:0006259	GO:0004527	GO:0003676	GO:0034061	GO:0044424
Unigene0002493	GO:0010468	GO:0003676	GO:0001071	GO:0034645
Unigene0002494	GO:0030001	GO:0015075
Unigene0002495	GO:0006090	GO:0016836
Unigene0002496	GO:0032550
Unigene0002497	GO:0031224	GO:0044763	GO:0006865	GO:0046943
Unigene0002500	GO:0004312
Unigene0002501	GO:0051234	GO:0048037	GO:0044710	GO:0050136	GO:0044425	GO:0000166
Unigene0002503	GO:0046872	GO:0044238	GO:0016866
Unigene0002506	GO:0060089	GO:0035556	GO:0006796	GO:0004673
Unigene0002507	GO:0016782
Unigene0002508	GO:0009057	GO:0031224	GO:0004175	GO:0019538	GO:0046914	GO:0017111	GO:0032550
Unigene0002512	GO:0016620	GO:0006527	GO:0006105
Unigene0002513	GO:0010467	GO:0022613	GO:0030529	GO:0019843	GO:0005198
Unigene0002514	GO:0031224	GO:0044763	GO:0003676	GO:0032550
Unigene0002520	GO:0008152	GO:0008168
Unigene0002522	GO:0018904	GO:0015036	GO:0019725
Unigene0002523	GO:0016731	GO:0043169	GO:0044710
Unigene0002530	GO:0006563	GO:0000097	GO:0016835
Unigene0002532	GO:0003723	GO:0010467	GO:0005198	GO:0044391
Unigene0002535	GO:0044237	GO:0016836
Unigene0002538	GO:0003824
Unigene0002539	GO:0044763	GO:0006863	GO:0016021	GO:0005345
Unigene0002541	GO:0006259	GO:0046914	GO:0005515	GO:0006950	GO:0044267	GO:0032550	GO:0044424
Unigene0002545	GO:0044272	GO:0006796	GO:0017111	GO:0032550	GO:0004779
Unigene0002549	GO:0044237	GO:0044424	GO:0016802
Unigene0002551	GO:0003676	GO:0003678	GO:0032392	GO:0032550
Unigene0002555	GO:0032550	GO:0022604	GO:0046914	GO:0000270	GO:0045229	GO:0016881	GO:0044424
Unigene0002559	GO:0034645	GO:0010467	GO:0006518	GO:0008135	GO:0044424
Unigene0002561	GO:0006768	GO:0046914	GO:0051536	GO:0016783
Unigene0002562	GO:0015103	GO:0015698
Unigene0002568	GO:0044238	GO:0052689
Unigene0002572	GO:0001716	GO:0019359	GO:0044424
