# Supplementary material for: Acinetobacter sp. DW-1 immobilized on polyhedron hollow polypropylene balls and analysis of transcriptome and proteome of the bacterium during phenol biodegradation process
Source: Sci Rep. 2017 Jul 7;7:4863. doi: 10.1038/s41598-017-04187-6 (PMC5501837; doi:10.1038/s41598-017-04187-6)
Supplement: Supplementary file 3 — Supplementary Table S2 [file 41598_2017_4187_MOESM3_ESM.csv]

Ontology	Class	number_of_Acinetobacter-Unigene	genes_of_Acinetobacter-Unigene
biological_process	metabolic process	618	Unigene0000355;Unigene0001085;Unigene0000722;Unigene0001770;Unigene0000758;Unigene0000297;Unigene0000409;Unigene0000534;Unigene0001042;Unigene0001043;Unigene0001061;Unigene0001189;Unigene0001643;Unigene0001657;Unigene0001706;Unigene0001816;Unigene0001873;Unigene0002064;Unigene0002230;Unigene0002474;Unigene0000791;Unigene0000900;Unigene0000964;Unigene0001551;Unigene0001554;Unigene0001698;Unigene00…
biological_process	cellular process	540	Unigene0000355;Unigene0001085;Unigene0000722;Unigene0001770;Unigene0000758;Unigene0000025;Unigene0000083;Unigene0000084;Unigene0001409;Unigene0002051;Unigene0002551;Unigene0000224;Unigene0000953;Unigene0001238;Unigene0001239;Unigene0001302;Unigene0001733;Unigene0001895;Unigene0001898;Unigene0002176;Unigene0002506;Unigene0000297;Unigene0000409;Unigene0000534;Unigene0001042;Unigene0001043;Unigene00…
biological_process	single-organism process	486	Unigene0000722;Unigene0001770;Unigene0000224;Unigene0000953;Unigene0001238;Unigene0001239;Unigene0001302;Unigene0001733;Unigene0001895;Unigene0001898;Unigene0002176;Unigene0002506;Unigene0000297;Unigene0000409;Unigene0000534;Unigene0001042;Unigene0001043;Unigene0001061;Unigene0001189;Unigene0001643;Unigene0001657;Unigene0001706;Unigene0001816;Unigene0001873;Unigene0002064;Unigene0002230;Unigene00…
biological_process	localization	128	Unigene0000167;Unigene0000185;Unigene0000205;Unigene0000271;Unigene0000312;Unigene0000343;Unigene0000385;Unigene0000475;Unigene0000523;Unigene0000671;Unigene0000692;Unigene0000713;Unigene0000748;Unigene0000920;Unigene0000953;Unigene0001018;Unigene0001075;Unigene0001133;Unigene0001195;Unigene0001254;Unigene0001288;Unigene0001373;Unigene0001416;Unigene0001422;Unigene0001458;Unigene0001495;Unigene00…
biological_process	biological regulation	83	Unigene0000758;Unigene0000224;Unigene0000953;Unigene0001238;Unigene0001239;Unigene0001302;Unigene0001733;Unigene0001895;Unigene0001898;Unigene0002176;Unigene0002506;Unigene0000056;Unigene0000074;Unigene0000126;Unigene0000188;Unigene0000208;Unigene0000231;Unigene0000243;Unigene0000282;Unigene0000311;Unigene0000362;Unigene0000376;Unigene0000383;Unigene0000740;Unigene0000884;Unigene0000886;Unigene00…
biological_process	regulation of biological process	77	Unigene0000758;Unigene0000224;Unigene0000953;Unigene0001238;Unigene0001239;Unigene0001302;Unigene0001733;Unigene0001895;Unigene0001898;Unigene0002176;Unigene0002506;Unigene0000056;Unigene0000074;Unigene0000126;Unigene0000188;Unigene0000208;Unigene0000231;Unigene0000243;Unigene0000282;Unigene0000311;Unigene0000362;Unigene0000376;Unigene0000383;Unigene0000740;Unigene0000884;Unigene0000886;Unigene00…
biological_process	cellular component organization or biogenesis	45	Unigene0000025;Unigene0000083;Unigene0000084;Unigene0001409;Unigene0002051;Unigene0002551;Unigene0000069;Unigene0000454;Unigene0000537;Unigene0000816;Unigene0000983;Unigene0001196;Unigene0001205;Unigene0001684;Unigene0001685;Unigene0001858;Unigene0002447;Unigene0002555;Unigene0000742;Unigene0000496;Unigene0001562;Unigene0001633;Unigene0001634;Unigene0001718;Unigene0000712;Unigene0000788;Unigene00…
biological_process	response to stimulus	41	Unigene0000224;Unigene0000953;Unigene0001238;Unigene0001239;Unigene0001302;Unigene0001733;Unigene0001895;Unigene0001898;Unigene0002176;Unigene0002506;Unigene0000469;Unigene0002093;Unigene0000852;Unigene0002222;Unigene0000316;Unigene0000933;Unigene0000940;Unigene0001469;Unigene0002231;Unigene0001916;Unigene0001700;Unigene0000137;Unigene0000037;Unigene0000071;Unigene0000072;Unigene0000142;Unigene00…
biological_process	developmental process	12	Unigene0000069;Unigene0000454;Unigene0000537;Unigene0000816;Unigene0000983;Unigene0001205;Unigene0001684;Unigene0001685;Unigene0001858;Unigene0002447;Unigene0002555;Unigene0001005
biological_process	signaling	10	Unigene0000224;Unigene0000953;Unigene0001238;Unigene0001239;Unigene0001302;Unigene0001733;Unigene0001895;Unigene0001898;Unigene0002176;Unigene0002506
biological_process	multi-organism process	1	Unigene0001700
biological_process	negative regulation of biological process	1	Unigene0001897
cellular_component	cell	193	Unigene0000662;Unigene0000725;Unigene0001132;Unigene0001456;Unigene0001603;Unigene0001005;Unigene0000210;Unigene0000289;Unigene0000305;Unigene0000788;Unigene0001129;Unigene0001241;Unigene0002513;Unigene0000487;Unigene0000102;Unigene0000421;Unigene0000742;Unigene0001108;Unigene0001117;Unigene0001475;Unigene0000028;Unigene0000910;Unigene0000720;Unigene0000852;Unigene0001376;Unigene0001394;Unigene00…
cellular_component	cell part	177	Unigene0000662;Unigene0000725;Unigene0001132;Unigene0001456;Unigene0001603;Unigene0001005;Unigene0000210;Unigene0000289;Unigene0000305;Unigene0000788;Unigene0001129;Unigene0001241;Unigene0002513;Unigene0000487;Unigene0000102;Unigene0000421;Unigene0000742;Unigene0001108;Unigene0001117;Unigene0001475;Unigene0000028;Unigene0000910;Unigene0000720;Unigene0000852;Unigene0001376;Unigene0001394;Unigene00…
cellular_component	membrane	138	Unigene0000710;Unigene0001205;Unigene0001284;Unigene0002539;Unigene0002249;Unigene0001373;Unigene0001640;Unigene0002501;Unigene0001117;Unigene0001475;Unigene0000115;Unigene0000117;Unigene0000307;Unigene0000343;Unigene0000385;Unigene0000415;Unigene0000496;Unigene0000523;Unigene0000683;Unigene0000889;Unigene0001114;Unigene0001123;Unigene0001169;Unigene0001173;Unigene0001234;Unigene0001323;Unigene00…
cellular_component	membrane part	118	Unigene0000710;Unigene0001205;Unigene0001284;Unigene0002539;Unigene0002249;Unigene0001117;Unigene0001475;Unigene0000015;Unigene0000028;Unigene0000077;Unigene0000097;Unigene0000099;Unigene0000110;Unigene0000118;Unigene0000123;Unigene0000140;Unigene0000176;Unigene0000186;Unigene0000203;Unigene0000223;Unigene0000250;Unigene0000290;Unigene0000301;Unigene0000307;Unigene0000312;Unigene0000331;Unigene00…
cellular_component	macromolecular complex	40	Unigene0000210;Unigene0000289;Unigene0000305;Unigene0000788;Unigene0001129;Unigene0001241;Unigene0002513;Unigene0000910;Unigene0002249;Unigene0000767;Unigene0002210;Unigene0002411;Unigene0000115;Unigene0000117;Unigene0000118;Unigene0000119;Unigene0000246;Unigene0000301;Unigene0000452;Unigene0000516;Unigene0000911;Unigene0000940;Unigene0001000;Unigene0001116;Unigene0001153;Unigene0001453;Unigene00…
cellular_component	organelle	14	Unigene0000102;Unigene0000421;Unigene0000742;Unigene0001108;Unigene0001117;Unigene0001475;Unigene0002210;Unigene0002411;Unigene0000065;Unigene0000439;Unigene0001145;Unigene0001303;Unigene0002116;Unigene0002532
cellular_component	organelle part	8	Unigene0002210;Unigene0002411;Unigene0000065;Unigene0000439;Unigene0001145;Unigene0001303;Unigene0002116;Unigene0002532
cellular_component	virion	1	Unigene0001005
molecular_function	catalytic activity	555	Unigene0001325;Unigene0000054;Unigene0001386;Unigene0001576;Unigene0000250;Unigene0001103;Unigene0000867;Unigene0000910;Unigene0001490;Unigene0001548;Unigene0001596;Unigene0002486;Unigene0000437;Unigene0002082;Unigene0000726;Unigene0001551;Unigene0000908;Unigene0001341;Unigene0001096;Unigene0002500;Unigene0001788;Unigene0001909;Unigene0000185;Unigene0000713;Unigene0000728;Unigene0000976;Unigene00…
molecular_function	binding	478	Unigene0001241;Unigene0002513;Unigene0000025;Unigene0000055;Unigene0000056;Unigene0000081;Unigene0000083;Unigene0000084;Unigene0000102;Unigene0000126;Unigene0000143;Unigene0000147;Unigene0000148;Unigene0000174;Unigene0000208;Unigene0000231;Unigene0000237;Unigene0000243;Unigene0000282;Unigene0000302;Unigene0000311;Unigene0000316;Unigene0000331;Unigene0000346;Unigene0000376;Unigene0000383;Unigene00…
molecular_function	transporter activity	66	Unigene0000938;Unigene0001445;Unigene0002562;Unigene0001528;Unigene0001916;Unigene0000516;Unigene0001153;Unigene0001805;Unigene0001284;Unigene0002539;Unigene0000097;Unigene0000123;Unigene0001091;Unigene0002249;Unigene0000312;Unigene0000671;Unigene0002458;Unigene0002141;Unigene0000077;Unigene0000176;Unigene0000693;Unigene0000809;Unigene0000110;Unigene0000203;Unigene0000841;Unigene0001149;Unigene00…
molecular_function	antioxidant activity	5	Unigene0000037;Unigene0000142;Unigene0000793;Unigene0000950;Unigene0001106
molecular_function	molecular transducer activity	3	Unigene0000224;Unigene0001302;Unigene0001410
molecular_function	protein binding transcription factor activity	2	Unigene0000895;Unigene0001223
molecular_function	enzyme regulator activity	1	Unigene0001897
molecular_function	molecular function regulator	1	Unigene0001897
