# Supplementary material for: Acinetobacter sp. DW-1 immobilized on polyhedron hollow polypropylene balls and analysis of transcriptome and proteome of the bacterium during phenol biodegradation process
Source: Sci Rep. 2017 Jul 7;7:4863. doi: 10.1038/s41598-017-04187-6 (PMC5501837; doi:10.1038/s41598-017-04187-6)
Supplement: Supplementary file 4 — Supplementary Table S3 [file 41598_2017_4187_MOESM4_ESM.csv]

GeneID	CK_count	T_count	CK-1_rpkm	CK-2_rpkm	T-1_rpkm	T-2_rpkm	CK_rpkm	T_rpkm	log2 Ratio(T/CK)	Pvalue	FDR	significant	Description	Pathway	GO Component	GO Function	GO Process
Unigene0000003	14	345	145.1809	68.9233	505.5779	706.3522	107.0521	605.96505	2.50092149	1.30E-07	9.24E-07	yes	phosphoribosylaminoimidazole carboxylase, partial [Acinetobacter baumannii]	-	-	GO:0043169//cation binding;GO:0032550;GO:0016879//ligase activity, forming carbon-nitrogen bonds;GO:0016831//carboxy-lyase activity	GO:0006188//IMP biosynthetic process
Unigene0000005	33	29	246.8789	125.3996	53.5364	21.1546	186.13925	37.3455	-2.31737598	0.00013588	0.000549885	yes	--	-	-	-	-
Unigene0000008	8	135.5	66.0225	62.2801	246.8979	277.7657	64.1513	262.3318	2.031842296	0.000119933	0.000494944	yes	--	-	-	-	-
Unigene0000009	4	61	46.5975	20.5129	101.3367	132.3632	33.5552	116.84995	1.800048856	0.006593631	0.016785616	yes	--	-	-	-	-
Unigene0000011	24.5	587.5	317.0991	123.5967	1314.9538	1067.9728	220.3479	1191.4633	2.434879461	3.45E-08	2.57E-07	yes	--	-	-	-	-
Unigene0000012	6.5	78.5	26.2893	64.2942	171.1632	109.8184	45.29175	140.4908	1.63315547	0.009305419	0.022370512	yes	PF06674 family protein [Acinetobacter baumannii]	-	-	-	-
Unigene0000014	578	573	4262.1197	4250.2721	902.0215	1146.369	4256.1959	1024.19525	-2.055073782	5.02E-13	6.87E-12	yes	thioesterase, partial [Alcanivorax sp.]	-	-	-	-
Unigene0000015	124.5	201	786.1554	1241.2041	314.6017	509.2287	1013.67975	411.9152	-1.299182667	0.001023154	0.003324256	yes	sodium--dicarboxylate symporter [Acinetobacter calcoaceticus]	-	GO:0031224//intrinsic component of membrane	GO:0005310//dicarboxylic acid transmembrane transporter activity;GO:0015291//secondary active transmembrane transporter activity	GO:0044763;GO:0046942//carboxylic acid transport
Unigene0000016	97	2283.5	878.2262	760.1838	3828.9366	5441.0885	819.205	4635.01255	2.500276819	1.48E-15	2.74E-14	yes	ribose-phosphate pyrophosphokinase, partial [Acinetobacter baumannii]	ko01100//Metabolic pathways//Global and overview maps//Metabolism;ko01110//Biosynthesis of secondary metabolites//Global and overview maps//Metabolism;ko00230//Purine metabolism//Nucleotide metabolism//Metabolism;ko00030//Pentose phosphate pathway//Carbohydrate metabolism//Metabolism	GO:0044424	GO:0016778;GO:0032550;GO:0046872//metal ion binding	GO:0009124//nucleoside monophosphate biosynthetic process;GO:0009117//nucleotide metabolic process
Unigene0000023	23.5	269.5	136.4283	235.9409	519.9987	557.6893	186.1846	538.844	1.533133913	0.000331785	0.00123129	yes	--	-	-	-	-
Unigene0000028	11.5	120.5	53.8342	74.058	101.627	233.3144	63.9461	167.4707	1.388980431	0.020041972	0.043094542	yes	lauroyl acyltransferase, partial [Acinetobacter baumannii]	-	GO:0031224//intrinsic component of membrane;GO:0009274//peptidoglycan-based cell wall	GO:0016746//transferase activity, transferring acyl groups	GO:0009312//oligosaccharide biosynthetic process
Unigene0000029	56	498	564.0538	428.8897	890.0516	1210.2408	496.47175	1050.1462	1.080806658	0.003156478	0.008993714	yes	--	-	-	-	-
Unigene0000032	206	66	1174.2575	1356.9281	113.7926	84.3085	1265.5928	99.05055	-3.675504501	1.22E-21	4.02E-20	yes	--	-	-	-	-
Unigene0000033	21	364	158.7964	141.0353	646.2467	600.4971	149.91585	623.3719	2.055940202	6.44E-07	4.22E-06	yes	--	-	-	-	-
Unigene0000034	24.5	408	146.7822	185.4708	768.4698	592.7145	166.1265	680.59215	2.034508285	6.48E-07	4.23E-06	yes	alanyl-tRNA synthetase [Acinetobacter pittii]	ko00970//Aminoacyl-tRNA biosynthesis//Translation//Genetic Information Processing	GO:0044424	GO:0032550;GO:0003723//RNA binding;GO:0046914//transition metal ion binding;GO:0004812//aminoacyl-tRNA ligase activity	GO:0006418//tRNA aminoacylation for protein translation
Unigene0000035	15	322	55.2592	162.1725	639.8119	575.1615	108.71585	607.4867	2.482290533	2.08E-07	1.44E-06	yes	threonyl and Alanyl tRNA synthetase second additional domain protein [Acinetobacter baumannii]	ko00970//Aminoacyl-tRNA biosynthesis//Translation//Genetic Information Processing	GO:0044424	GO:0032550;GO:0003723//RNA binding;GO:0046914//transition metal ion binding;GO:0004812//aminoacyl-tRNA ligase activity	GO:0006418//tRNA aminoacylation for protein translation
Unigene0000038	10	147	83.544	74.9167	222.4333	339.2941	79.23035	280.8637	1.825745096	0.000519483	0.001825112	yes	CAAX amino protease, partial [Acinetobacter baumannii]	-	-	-	-
Unigene0000039	3	200.5	17.5919	25.814	510.0992	207.5994	21.70295	358.8493	4.047415045	6.40E-09	5.24E-08	yes	nitroreductase family protein [Acinetobacter baumannii]	-	-	GO:0003824//catalytic activity	GO:0044710
Unigene0000040	114	962.5	1001.4422	747.7531	1468.6807	2039.8327	874.59765	1754.2567	1.004168495	0.001526906	0.004727935	yes	--	-	-	-	-
Unigene0000044	4	80.5	19.571	43.0771	163.5461	159.4198	31.32405	161.48295	2.366039187	0.000216987	0.00083495	yes	--	-	-	-	-
Unigene0000045	33	350	278.1136	170.0411	346.9003	769.6683	224.07735	558.2843	1.317003158	0.005611219	0.014657042	yes	small GTP-binding domain protein [Acinetobacter baumannii]	-	-	GO:0032550	GO:0022613//ribonucleoprotein complex biogenesis
Unigene0000046	44	430.5	359.1846	331.1023	884.6095	738.669	345.14345	811.63925	1.233642528	0.00077481	0.002598259	yes	--	-	-	-	-
Unigene0000047	116.5	1111.5	1016.5214	752.2416	1519.2938	2492.8786	884.3815	2006.0862	1.181642847	0.000446442	0.001595345	yes	--	-	-	-	-
Unigene0000052	157	149.5	858.1112	856.8079	231.2555	163.0583	857.45955	197.1569	-2.120724413	4.38E-09	3.68E-08	yes	--	-	-	-	-
Unigene0000054	0	30	0	0	83.4537	37.0983	0.001	60.276	15.87929606	0.000105634	0.000441757	yes	phenol hydroxylase [Acinetobacter baumannii]	-	-	GO:0043169//cation binding;GO:0051536//iron-sulfur cluster binding;GO:0016709//oxidoreductase activity, acting on paired donors, with incorporation or reduction of molecular oxygen, NAD(P)H as one donor, and incorporation of one atom of oxygen	GO:0018959;GO:0044710
Unigene0000058	14.5	177	148.4693	34.6597	274.502	214.2512	91.5645	244.3766	1.416245876	0.009956159	0.023662408	yes	--	-	-	-	-
Unigene0000060	40	28	256.5605	390.9517	61.5968	51.5255	323.7561	56.56115	-2.517024017	6.58E-07	4.28E-06	yes	hypothetical protein FNP_0552 [Fusobacterium nucleatum]	-	-	-	-
Unigene0000063	41.5	429.5	291.2887	340.6095	773.5104	830.846	315.9491	802.1782	1.344230604	0.000278127	0.001042977	yes	Uncharacterised protein [Bordetella pertussis]	-	-	-	-
Unigene0000065	227	4932.5	1267.1366	1280.1438	8027.3529	5343.0911	1273.6402	6685.222	2.392017692	1.24E-14	2.12E-13	yes	30S ribosomal protein S3, partial [Acinetobacter baumannii]	-	GO:0044391	GO:0044822//poly(A) RNA binding;GO:0005198//structural molecule activity	GO:0010467//gene expression
Unigene0000066	367	6006	2409.6287	2933.7254	12629.5379	8803.8737	2671.67705	10716.7058	2.004043973	4.46E-11	4.96E-10	yes	Uncharacterised protein [Chlamydia trachomatis]	-	-	-	-
Unigene0000068	7	84	51.4273	50.309	98.3779	198.7153	50.86815	148.5466	1.546081053	0.014078535	0.031743231	yes	--	-	-	-	-
Unigene0000071	655	1224.5	5424.1851	5464.8415	1802.5773	3156.5833	5444.5133	2479.5803	-1.134707141	0.000326579	0.00121377	yes	dnaJ C terminal domain protein [Acinetobacter baumannii]	-	GO:0044424	GO:0046914//transition metal ion binding;GO:0005515//protein binding;GO:0032550	GO:0006259//DNA metabolic process;GO:0006950//response to stress;GO:0044267//cellular protein metabolic process
Unigene0000075	72	102	478.9734	464.779	171.1167	151.6747	471.8762	161.3957	-1.547806266	4.66E-05	0.00021492	yes	--	-	-	-	-
Unigene0000076	27	7404.5	212.0187	167.522	12132.9552	12637.7639	189.77035	12385.35955	6.02823734	8.50E-65	4.26E-62	yes	--	-	-	-	-
Unigene0000077	38	7221.5	224.7754	267.2769	10795.6442	12183.7339	246.02615	11489.68905	5.545384277	2.13E-58	7.64E-56	yes	ATPase, partial [Acinetobacter baumannii]	-	GO:0031224//intrinsic component of membrane	GO:0032550;GO:0046914//transition metal ion binding;GO:0043682//copper-transporting ATPase activity	GO:0035434//copper ion transmembrane transport
Unigene0000078	584.5	62	3012.7414	4571.6823	106.6822	94.1407	3792.21185	100.41145	-5.239043866	3.95E-45	1.10E-42	yes	--	-	-	-	-
Unigene0000079	1042	119	4193.1962	9348.7702	207.8161	188.4013	6770.9832	198.1087	-5.095001197	5.67E-32	4.17E-30	yes	hypothetical protein [Acinetobacter baumannii]	-	-	-	-
Unigene0000080	927	146	4515.6773	9021.2391	264.7535	278.4046	6768.4582	271.57905	-4.63938314	1.02E-31	7.27E-30	yes	--	-	-	-	-
Unigene0000082	294	9440.5	2004.0661	1906.8788	15850.1813	14431.1682	1955.47245	15140.67475	2.952840385	2.03E-25	8.47E-24	yes	hypothetical protein [Pseudomonas sp.]	-	-	-	-
Unigene0000088	261.5	246	1419.0422	1681.4378	318.6033	398.642	1550.24	358.62265	-2.111953069	2.48E-11	2.90E-10	yes	metal-dependent hydrolase [Acinetobacter baumannii]	-	-	GO:0003824//catalytic activity	-
Unigene0000089	212.5	195	1488.8698	1671.0657	346.2018	362.8015	1579.96775	354.50165	-2.156030863	1.21E-10	1.27E-09	yes	--	-	-	-	-
Unigene0000090	666.5	611	5075.8226	5537.4894	1308.1148	1060.1613	5306.656	1184.13805	-2.163965746	2.24E-14	3.64E-13	yes	rubrerythrin family protein [Acinetobacter baumannii]	-	-	GO:0003824//catalytic activity	-
Unigene0000091	150	93.5	696.4561	1271.5166	125.5643	186.0602	983.98635	155.81225	-2.65882964	5.14E-10	4.99E-09	yes	--	-	-	-	-
Unigene0000092	179	140.5	717.911	935.0381	133.3546	188.3048	826.47455	160.8297	-2.361436545	1.86E-10	1.90E-09	yes	MULTISPECIES: hypothetical protein [Streptomyces]	-	-	-	-
Unigene0000096	181	171.5	1157.6013	1362.58	308.5618	276.5711	1260.09065	292.56645	-2.106691281	9.71E-10	8.98E-09	yes	--	-	-	-	-
Unigene0000097	77.5	157	526.1283	481.1207	187.3193	305.7802	503.6245	246.54975	-1.030469678	0.010616466	0.025018106	yes	sodium:proton antiporter, partial [Acinetobacter baumannii]	-	GO:0031224//intrinsic component of membrane	GO:0015078//hydrogen ion transmembrane transporter activity;GO:0015291//secondary active transmembrane transporter activity	GO:0044763;GO:0015992//proton transport;GO:0030001//metal ion transport
Unigene0000098	21.5	293	205.4951	157.9493	504.4314	674.4683	181.7222	589.44985	1.697634398	5.57E-05	0.000252536	yes	Trichohyalin [Klebsiella pneumoniae]	-	-	-	-
Unigene0000099	65.5	653.5	558.8106	315.8063	938.206	1088.2972	437.30845	1013.2516	1.212269323	0.001217985	0.003881747	yes	NADH:ubiquinone oxidoreductase subunit M, partial [Acinetobacter baumannii]	-	GO:0031224//intrinsic component of membrane	GO:0050136//NADH dehydrogenase (quinone) activity	GO:0022904//respiratory electron transport chain
Unigene0000102	41	358.5	416.836	305.8286	667.389	830.2781	361.3323	748.83355	1.051318848	0.00672423	0.017083364	yes	DNA topoisomerase I, partial [Acinetobacter baumannii]	-	GO:0043232	GO:0046872//metal ion binding;GO:0008094//DNA-dependent ATPase activity;GO:0003676//nucleic acid binding;GO:0003916//DNA topoisomerase activity	GO:0006259//DNA metabolic process
Unigene0000109	255	60	1574.7268	1384.4426	87.4737	79.3909	1479.5847	83.4323	-4.14844246	1.44E-29	8.57E-28	yes	--	-	-	-	-
Unigene0000110	62	7.5	442.9583	435.3698	6.7317	19.2019	439.16405	12.9668	-5.081865566	7.00E-19	1.66E-17	yes	cation diffusion facilitator family transporter [Acinetobacter baumannii]	-	GO:0031224//intrinsic component of membrane	GO:0015075//ion transmembrane transporter activity	GO:0006812//cation transport;GO:0044763
Unigene0000111	38	354.5	253.8935	319.3359	650.0154	668.5498	286.6147	659.2826	1.201784401	0.001730817	0.005306849	yes	ATPase associated with various cellular activities family protein [Acinetobacter baumannii]	-	-	GO:0032550	-
Unigene0000113	31.5	341.5	257.8761	236.5016	548.9401	744.4398	247.18885	646.68995	1.387460521	0.00052465	0.001840685	yes	phosphoglucomutase/phosphomannomutase, alpha/beta/alpha domain I family protein [Acinetobacter baumannii]	ko01100//Metabolic pathways//Global and overview maps//Metabolism;ko01110//Biosynthesis of secondary metabolites//Global and overview maps//Metabolism;ko00520//Amino sugar and nucleotide sugar metabolism//Carbohydrate metabolism//Metabolism;ko00051//Fructose and mannose metabolism//Carbohydrate metabolism//Metabolism	-	GO:0046872//metal ion binding;GO:0016868//intramolecular transferase activity, phosphotransferases	GO:0044238
Unigene0000117	13	120	70.632	116.5996	211.5625	223.1324	93.6158	217.34745	1.215179223	0.019498378	0.04210641	yes	general secretion pathway protein GspD, partial [Acinetobacter baumannii]	-	GO:0043234//protein complex;GO:0019867//outer membrane	GO:0022892	GO:0046903//secretion;GO:0015031//protein transport
Unigene0000120	205.5	3460.5	1299.1785	1199.3498	6370.555	3710.9732	1249.26415	5040.7641	2.012563881	8.29E-10	7.78E-09	yes	Uncharacterised protein [Bordetella pertussis]	-	-	-	-
Unigene0000124	10	127	103.7497	62.2801	265.8901	224.5765	83.0149	245.2333	1.562712686	0.002804716	0.008112947	yes	--	-	-	-	-
Unigene0000125	9	206	124.0725	26.0088	433.6445	312.8237	75.04065	373.2341	2.314336572	4.50E-05	0.000208334	yes	--	-	-	-	-
Unigene0000127	57.5	71.5	272.084	404.5043	74.9727	136.09	338.29415	105.53135	-1.680606588	0.000257417	0.000979983	yes	--	-	-	-	-
Unigene0000129	163.5	2451	1501.84	1316.3469	4907.6524	5229.4316	1409.09345	5068.542	1.846803513	4.35E-11	4.86E-10	yes	Uncharacterised protein [Bordetella pertussis]	-	-	-	-
Unigene0000131	24.5	488.5	126.9468	160.4072	710.0668	702.6402	143.677	706.3535	2.29756124	5.38E-09	4.44E-08	yes	--	-	-	-	-
Unigene0000133	122	1503.5	836.8272	594.1667	2363.1634	1787.3057	715.49695	2075.23455	1.536256882	7.74E-07	4.97E-06	yes	--	-	-	-	-
Unigene0000136	4.5	0.5	76.6862	7.033	1.9302	0	41.8596	0.9651	-5.438736279	0.000719496	0.002445506	yes	--	-	-	-	-
Unigene0000139	34	64	368.1994	226.3372	120.2299	141.337	297.2683	130.78345	-1.184585639	0.014252116	0.032105711	yes	hypothetical protein J588_3946 [Acinetobacter baumannii]	-	-	-	-
Unigene0000144	96	813.5	569.6025	816.5357	1415.1843	1510.0036	693.0691	1462.59395	1.077458196	0.000793613	0.002647139	yes	--	-	-	-	-
Unigene0000147	86	40	653.799	605.9194	69.29	71.8714	629.8592	70.5807	-3.157683718	1.82E-14	3.02E-13	yes	DNA-cytosine methyltransferase [Acinetobacter calcoaceticus]	ko01100//Metabolic pathways//Global and overview maps//Metabolism;ko00270//Cysteine and methionine metabolism//Amino acid metabolism//Metabolism	-	GO:0008757//S-adenosylmethionine-dependent methyltransferase activity;GO:0003676//nucleic acid binding	GO:0032776//DNA methylation on cytosine;GO:0044763
Unigene0000149	215	83	1211.0414	896.8337	90.0228	102.8324	1053.93755	96.4276	-3.450199433	7.51E-20	2.02E-18	yes	--	-	-	-	-
Unigene0000150	71	47	584.8081	538.0379	54.2064	126.0235	561.423	90.11495	-2.639249795	2.30E-08	1.76E-07	yes	--	-	-	-	-
Unigene0000152	10.5	230	44.6486	104.8264	487.2894	352.5047	74.7375	419.89705	2.490131442	9.52E-07	5.99E-06	yes	hypothetical protein Y695_02613 [Hydrogenophaga sp.]	-	-	-	-
Unigene0000154	204	421	974.76	796.6944	360.0176	514.7848	885.7272	437.4012	-1.017905245	0.001495454	0.004642023	yes	hypothetical protein AW09_004651 [Candidatus Accumulibacter]	-	-	-	-
Unigene0000159	28.5	2191.5	245.0624	247.225	4593.3416	4583.1851	246.1437	4588.26335	4.22037548	1.27E-37	1.88E-35	yes	cytochrome [Acinetobacter baumannii]	-	-	-	GO:0022900//electron transport chain
Unigene0000161	39.5	467.5	203.1148	218.8781	430.7265	792.7902	210.99645	611.75835	1.535743162	0.000208568	0.00081002	yes	2,3,4,5-tetrahydropyridine-2,6-carboxylate N-succinyltransferase [Acinetobacter calcoaceticus]	-	GO:0044424	GO:0016749	GO:0009085//lysine biosynthetic process
Unigene0000163	88.5	148	779.7441	633.3863	263.5555	300.5177	706.5652	282.0366	-1.324940301	0.000441574	0.001582466	yes	--	-	-	-	-
Unigene0000166	11.5	181.5	110.8741	88.7425	310.5338	442.1017	99.8083	376.31775	1.91471964	8.85E-05	0.00037881	yes	hypothetical protein DA89_3430 [Vibrio cholerae]	-	-	-	-
Unigene0000168	111.5	1544	453.1367	464.732	1527.6188	1558.07	458.93435	1542.8444	1.749232872	8.29E-10	7.78E-09	yes	Uncharacterised protein [Salmonella enterica]	-	-	-	-
Unigene0000169	190	1867	1601.6692	1333.574	3801.3547	3074.692	1467.6216	3438.02335	1.2280993	1.76E-05	8.92E-05	yes	--	-	-	-	-
Unigene0000170	39	18.5	268.686	372.3612	56.1073	18.7064	320.5236	37.40685	-3.099056198	2.14E-07	1.48E-06	yes	enoyl-CoA hydratase, partial [Acinetobacter baumannii]	-	-	GO:0016903//oxidoreductase activity, acting on the aldehyde or oxo group of donors	GO:0044710
Unigene0000171	90	47	623.8243	511.5404	76.847	64.3811	567.68235	70.61405	-3.007056718	9.47E-13	1.25E-11	yes	--	-	-	-	-
Unigene0000176	86	3634	518.0548	491.5855	4987.7512	5312.0687	504.82015	5149.90995	3.350705804	7.85E-29	4.37E-27	yes	E1-E2 ATPase [Acinetobacter baumannii]	-	GO:0031224//intrinsic component of membrane	GO:0043169//cation binding;GO:0032550;GO:0043682//copper-transporting ATPase activity	GO:0035434//copper ion transmembrane transport
Unigene0000177	9	183.5	61.1138	70.4607	228.5412	432.1703	65.78725	330.35575	2.328140543	1.47E-05	7.67E-05	yes	--	-	-	-	-
Unigene0000178	1	83	0	13.4616	121.9207	191.6103	6.7308	156.7655	4.541686296	1.91E-07	1.33E-06	yes	membrane protein [Acinetobacter sp.]	-	-	GO:0005515//protein binding	-
Unigene0000179	841.5	546.5	5406.8704	5357.6255	932.1236	757.0763	5382.24795	844.59995	-2.671868788	2.35E-20	6.85E-19	yes	--	-	-	-	-
Unigene0000182	94.5	1917.5	680.0719	758.4228	4698.0046	2390.1129	719.24735	3544.05875	2.300842614	1.73E-10	1.79E-09	yes	--	-	-	-	-
Unigene0000183	217	4036.5	873.9796	913.4849	5430.0444	2600.4824	893.73225	4015.2634	2.167580042	2.37E-09	2.09E-08	yes	hypothetical protein, partial [Vibrio parahaemolyticus]	-	-	-	-
Unigene0000184	2.5	70	25.5273	12.4861	114.7993	129.7396	19.0067	122.26945	2.685484006	0.000136833	0.000551959	yes	--	-	-	-	-
Unigene0000187	22.5	252	185.6215	130.2675	390.0243	445.01	157.9445	417.51715	1.402417759	0.000645831	0.002225318	yes	hydrolase, partial [Acinetobacter baumannii]	-	-	GO:0003824//catalytic activity	-
Unigene0000188	223	347	2268.2238	1619.9928	774.0274	651.9336	1944.1083	712.9805	-1.447174064	6.42E-06	3.58E-05	yes	bacterial regulatory helix-turn-helix s, AraC family protein [Acinetobacter baumannii]	-	-	GO:0003677//DNA binding;GO:0001071//nucleic acid binding transcription factor activity	GO:0010468//regulation of gene expression;GO:0034645//cellular macromolecule biosynthetic process
Unigene0000190	182	211.5	1443.7592	1511.2288	306.225	532.7395	1477.494	419.48225	-1.816470601	1.10E-06	6.81E-06	yes	--	-	-	-	-
Unigene0000191	26.5	34	219.8984	180.6979	70.8471	51.4405	200.29815	61.1438	-1.711870975	0.000704977	0.002405949	yes	low molecular weight phosphotyrosine protein phosphatase [Acinetobacter sp.]	-	-	GO:0004721//phosphoprotein phosphatase activity	GO:0006470//protein dephosphorylation
Unigene0000196	33.5	4.5	283.7789	272.8215	9.8522	8.1754	278.3002	9.0138	-4.948362696	1.36E-15	2.54E-14	yes	hypothetical protein ETSY1_47025 [Candidatus Entotheonella]	-	-	-	-
Unigene0000197	17	2.5	148.0156	137.5571	0	10.3051	142.78635	5.15255	-4.792427658	2.87E-09	2.47E-08	yes	hypothetical protein, partial [Acinetobacter sp.]	-	-	-	-
Unigene0000201	8.5	108	68.4033	44.6106	220.3827	114.2965	56.50695	167.3396	1.566278666	0.008057735	0.019886331	yes	--	-	-	-	-
Unigene0000202	64.5	1006	623.0754	450.1116	1569.2707	2400.5564	536.5935	1984.91355	1.88717469	8.86E-08	6.38E-07	yes	--	-	-	-	-
Unigene0000207	4.5	129.5	58.7129	21.5385	224.6296	296.3573	40.1257	260.49345	2.698648631	8.78E-06	4.75E-05	yes	--	-	-	-	-
Unigene0000210	32	446.5	117.4257	204.0493	312.3658	828.7246	160.7375	570.5452	1.827634636	0.000333013	0.00123402	yes	ribosomal protein S12 methylthiotransferase [Acinetobacter pittii]	-	GO:0030529//ribonucleoprotein complex	GO:0046914//transition metal ion binding;GO:0051536//iron-sulfur cluster binding;GO:0016741	GO:0018197//peptidyl-aspartic acid modification;GO:0016070//RNA metabolic process
Unigene0000211	20	212.5	183.7968	164.8167	281.6866	614.2193	174.30675	447.95295	1.36171877	0.005828084	0.015080435	yes	--	-	-	-	-
Unigene0000212	384	118	2230.7793	1854.9287	136.0068	164.3703	2042.854	150.18855	-3.765739366	5.60E-31	3.69E-29	yes	oxidoreductase [Acinetobacter calcoaceticus]	-	-	GO:0051536//iron-sulfur cluster binding;GO:0043169//cation binding;GO:0003824//catalytic activity	GO:0044710
Unigene0000214	103	14.5	502.5207	1181.3278	47.497	12.8521	841.92425	30.17455	-4.802286275	4.17E-15	7.31E-14	yes	Conserved protein [Lactobacillus casei]	-	-	-	-
Unigene0000216	626.5	9417	3394.4921	3557.1775	15608.4967	9688.1603	3475.8348	12648.3285	1.863515322	1.49E-09	1.35E-08	yes	hypothetical [Yersinia pestis]	-	-	-	-
Unigene0000219	458.5	179.5	3482.8316	2819.058	147.9837	445.4744	3150.9448	296.72905	-3.408566401	3.18E-14	4.98E-13	yes	urocanate hydratase, partial [Acinetobacter baumannii]	ko01100//Metabolic pathways//Global and overview maps//Metabolism;ko00340//Histidine metabolism//Amino acid metabolism//Metabolism	GO:0044424	GO:0016836//hydro-lyase activity	GO:0006536//glutamate metabolic process;GO:0006547//histidine metabolic process
Unigene0000220	48	544	330.7767	339.7629	989.103	853.2326	335.2698	921.1678	1.458141446	4.08E-05	0.000190848	yes	--	-	-	-	-
Unigene0000221	24	262	278.1136	158.705	572.4633	533.5507	218.4093	553.007	1.340263454	0.00141366	0.004426524	yes	phosphoribosylformylglycinamidine synthase, partial [Acinetobacter baumannii]	ko01100//Metabolic pathways//Global and overview maps//Metabolism;ko01110//Biosynthesis of secondary metabolites//Global and overview maps//Metabolism;ko00230//Purine metabolism//Nucleotide metabolism//Metabolism	GO:0044424	GO:0043169//cation binding;GO:0032550;GO:0016884//carbon-nitrogen ligase activity, with glutamine as amido-N-donor	GO:0006188//IMP biosynthetic process;GO:0009064//glutamine family amino acid metabolic process
Unigene0000223	3285	6744.5	33027.2245	23334.0228	16235.7243	10960.4957	28180.62365	13598.11	-1.051297394	0.000652468	0.002245099	yes	preprotein translocase, SecY subunit [Acinetobacter calcoaceticus]	-	GO:0031224//intrinsic component of membrane;GO:0044464	-	GO:0006886//intracellular protein transport
Unigene0000224	2.5	36.5	14.3202	15.7599	46.137	61.3153	15.04005	53.72615	1.836815095	0.022217299	0.047045083	yes	bacterial regulatory , Fis family protein [Acinetobacter baumannii]	-	-	GO:0032550;GO:0004871//signal transducer activity;GO:0003677//DNA binding;GO:0005515//protein binding	GO:0035556//intracellular signal transduction;GO:0034645//cellular macromolecule biosynthetic process;GO:0010468//regulation of gene expression;GO:0019740//nitrogen utilization
Unigene0000225	4.5	73.5	17.7918	45.6878	152.2609	115.1984	31.7398	133.72965	2.074954427	0.00144016	0.004492653	yes	--	-	-	-	-
Unigene0000226	18	266	130.0716	95.4323	388.5092	399.9644	112.75195	394.2368	1.805910066	1.56E-05	8.05E-05	yes	FAD-dependent monooxygenase, partial [Acinetobacter baumannii]	-	-	GO:0004497//monooxygenase activity;GO:0000166//nucleotide binding	GO:0006743//ubiquinone metabolic process
Unigene0000233	45.5	545	310.3143	243.1979	555.2722	1029.6551	276.7561	792.46365	1.517729645	0.000201219	0.00078513	yes	Uncharacterised protein [Salmonella enterica]	-	-	-	-
Unigene0000236	4	1123.5	48.3234	21.2726	2130.9893	2325.4394	34.798	2228.21435	6.000739823	1.54E-38	2.75E-36	yes	--	-	-	-	-
Unigene0000239	364.5	3253.5	3158.3476	3097.0937	6789.8482	6715.0821	3127.72065	6752.46515	1.110302624	3.98E-05	0.00018656	yes	oxidoreductase [Acinetobacter baumannii]	-	-	GO:0051536//iron-sulfur cluster binding;GO:0043169//cation binding;GO:0003824//catalytic activity	GO:0044710
Unigene0000247	94	1370	1015.2968	669.6699	2058.8897	3733.5393	842.48335	2896.2145	1.781448376	1.05E-06	6.56E-06	yes	Uncharacterised protein [Bordetella pertussis]	-	-	-	-
Unigene0000248	6.5	76.5	56.5907	48.4401	169.0301	126.078	52.5154	147.55405	1.490431063	0.010822114	0.025478756	yes	type IV pilus biogenesis/stability protein PilW [Acinetobacter pittii]	-	-	-	-
Unigene0000261	12756.5	9270.5	70741.1719	78546.0102	17014.7378	9338.8473	74643.59105	13176.79255	-2.502019158	8.07E-14	1.24E-12	yes	--	-	-	-	-
Unigene0000264	5.5	67	35.7189	45.8615	136.6568	108.176	40.7902	122.4164	1.585502361	0.009234258	0.022220765	yes	--	-	-	-	-
Unigene0000266	70	684	467.8317	617.8386	1514.8016	1102.2096	542.83515	1308.5056	1.269334052	0.000399268	0.001449517	yes	hypothetical protein ppKF707_4538 [Pseudomonas pseudoalcaligenes]	-	-	-	-
Unigene0000269	728	644.5	5316.8981	5425.4704	1170.8341	1136.0425	5371.18425	1153.4383	-2.219299379	7.28E-16	1.41E-14	yes	hypothetical protein [Acinetobacter pittii]	-	-	-	-
Unigene0000270	32.5	311	299.6048	241.0898	591.6171	641.9182	270.3473	616.76765	1.189913149	0.002721057	0.007880056	yes	tyrosine-protein kinase ptk [Acinetobacter baumannii]	-	-	GO:0004713//protein tyrosine kinase activity	GO:0033692//cellular polysaccharide biosynthetic process;GO:0006468//protein phosphorylation;GO:0008610//lipid biosynthetic process
Unigene0000274	131	1440	1339.0655	997.5745	2897.5769	3190.5468	1168.32	3044.06185	1.381562193	2.69E-06	1.57E-05	yes	monomeric isocitrate dehydrogenase family protein [Acinetobacter baumannii]	ko01100//Metabolic pathways//Global and overview maps//Metabolism;ko01110//Biosynthesis of secondary metabolites//Global and overview maps//Metabolism;ko00020//Citrate cycle (TCA cycle)//Carbohydrate metabolism//Metabolism;ko00480//Glutathione metabolism//Metabolism of other amino acids//Metabolism;ko04146//Peroxisome//Transport and catabolism//Cellular Processes	-	GO:0004448//isocitrate dehydrogenase activity;GO:0043169//cation binding	GO:0006101//citrate metabolic process
Unigene0000275	6.5	88	35.5836	58.7415	94.9392	228.5388	47.16255	161.739	1.777953967	0.007610594	0.018969689	yes	--	-	-	-	-
Unigene0000276	12	136	85.5419	74.1725	203.5681	230.643	79.8572	217.10555	1.442902214	0.003766086	0.010333019	yes	polyphosphate kinase 2 family protein [Acinetobacter baumannii]	-	-	GO:0016772//transferase activity, transferring phosphorus-containing groups	GO:0006796//phosphate-containing compound metabolic process
Unigene0000278	4	510	38.8184	28.4807	1149.0406	875.6432	33.64955	1012.3419	4.910965594	1.09E-20	3.25E-19	yes	--	-	-	-	-
Unigene0000281	97.5	137	629.2248	806.2729	242.6981	255.4418	717.74885	249.06995	-1.526928141	5.54E-05	0.000251756	yes	transcriptional regulatory domain protein [Acinetobacter baumannii]	-	-	-	-
Unigene0000283	15	159	130.4731	109.4021	328.4059	278.352	119.9376	303.37895	1.338836978	0.003450263	0.009678508	yes	GMC oxidoreductase [Acinetobacter baumannii]	ko00260//Glycine, serine and threonine metabolism//Amino acid metabolism//Metabolism	-	GO:0016614//oxidoreductase activity, acting on CH-OH group of donors;GO:0000166//nucleotide binding	GO:0019695//choline metabolic process
Unigene0000284	39	1483	200.261	200.3585	1705.8776	1989.9745	200.30975	1847.92605	3.205602474	4.60E-23	1.65E-21	yes	tRNA (guanine-N1)-methyltransferase [Acinetobacter sp.]	-	GO:0044424	GO:0009019//tRNA (guanine-N1-)-methyltransferase activity	GO:0001510//RNA methylation;GO:0008033//tRNA processing
Unigene0000285	50	57.5	384.4544	331.1263	89.1955	108.2291	357.79035	98.7123	-1.85781271	1.73E-05	8.78E-05	yes	hypothetical protein [Acinetobacter pittii]	-	-	-	-
Unigene0000286	25.5	233.5	160.51	198.3405	512.0297	292.9018	179.42525	402.46575	1.165483084	0.00871892	0.021246007	yes	--	-	-	-	-
Unigene0000289	66	810.5	526.3913	398.0917	1581.7839	1101.1382	462.2415	1341.46105	1.53708647	1.32E-05	6.94E-05	yes	30S ribosomal protein S8 [Acinetobacter calcoaceticus]	ko03010//Ribosome//Translation//Genetic Information Processing	GO:0030529//ribonucleoprotein complex	GO:0003723//RNA binding;GO:0005198//structural molecule activity	GO:0010467//gene expression
Unigene0000294	40.5	416	339.0462	242.6878	627.764	785.8721	290.867	706.81805	1.280979256	0.00089066	0.002939531	yes	--	-	-	-	-
Unigene0000296	29.5	36	307.1897	203.571	45.8937	101.416	255.38035	73.65485	-1.793795091	0.001566739	0.004845287	yes	hypothetical protein J510_1556 [Acinetobacter baumannii]	-	-	-	-
Unigene0000299	4	132.5	46.5052	11.3735	163.8778	259.0217	28.93935	211.44975	2.869210431	9.56E-06	5.09E-05	yes	--	-	-	-	-
Unigene0000305	562	9402	4989.3761	4375.6306	20709.6835	16791.7409	4682.50335	18750.7122	2.001593462	1.08E-12	1.42E-11	yes	30S ribosomal protein S13 [Acinetobacter baumannii]	-	GO:0030529//ribonucleoprotein complex	GO:0003723//RNA binding;GO:0005198//structural molecule activity	GO:0010467//gene expression
Unigene0000306	64	91.5	304.9177	385.5518	114.9602	128.7282	345.23475	121.8442	-1.50254011	0.000148825	0.000595536	yes	--	-	-	-	-
Unigene0000307	382.5	42217	4274.4937	2379.1527	73870.052	96669.8504	3326.8232	85269.9512	4.679820328	9.35E-36	9.75E-34	yes	membrane protein [Acinetobacter calcoaceticus]	-	GO:0031224//intrinsic component of membrane;GO:0019867//outer membrane	-	-
Unigene0000310	32.5	385.5	317.9212	255.829	989.1757	625.4696	286.8751	807.32265	1.492722617	0.000319175	0.001188015	yes	--	-	-	-	-
Unigene0000313	92	190	686.9806	574.3611	287.9248	335.3571	630.67085	311.64095	-1.017002435	0.00572972	0.014904411	yes	hypothetical protein UTI89_C2580 [Escherichia coli]	-	-	-	-
Unigene0000314	96.5	185.5	528.0684	596.4519	177.689	354.1049	562.26015	265.89695	-1.080370571	0.008941144	0.021703068	yes	--	-	-	-	-
Unigene0000320	41.5	40.5	282.6014	386.0851	62.7923	99.7328	334.34325	81.26255	-2.040667449	3.52E-05	0.000168523	yes	e3 binding domain protein, partial [Acinetobacter baumannii]	ko01100//Metabolic pathways//Global and overview maps//Metabolism;ko01110//Biosynthesis of secondary metabolites//Global and overview maps//Metabolism;ko00010//Glycolysis / Gluconeogenesis//Carbohydrate metabolism//Metabolism;ko00620//Pyruvate metabolism//Carbohydrate metabolism//Metabolism;ko00020//Citrate cycle (TCA cycle)//Carbohydrate metabolism//Metabolism	-	GO:0016740//transferase activity	-
Unigene0000321	264	247.5	1639.6904	2105.2945	466.0259	399.5528	1872.49245	432.78935	-2.113222999	3.31E-11	3.75E-10	yes	signal peptide protein [Acinetobacter baumannii]	-	-	-	-
Unigene0000330	81.5	2432.5	676.0876	567.8343	3430.3487	5481.2159	621.96095	4455.7823	2.840782839	2.65E-17	5.67E-16	yes	secA DEAD-like domain protein [Acinetobacter baumannii]	ko03060//Protein export//Folding, sorting and degradation//Genetic Information Processing	GO:0016020//membrane;GO:0044424	GO:0043169//cation binding;GO:0017111//nucleoside-triphosphatase activity;GO:0032550	GO:0006886//intracellular protein transport
Unigene0000331	153	1478	991.5952	946.3283	1882.6102	2650.378	968.96175	2266.4941	1.225950785	3.87E-05	0.000183227	yes	ftsK/SpoIIIE family protein [Acinetobacter baumannii]	-	GO:0031224//intrinsic component of membrane	GO:0003676//nucleic acid binding;GO:0032550	GO:0044763
Unigene0000333	46.5	724.5	307.8578	374.3027	1253.9939	1361.3374	341.08025	1307.66565	1.938810589	3.82E-08	2.83E-07	yes	alanyl-tRNA synthetase [Acinetobacter calcoaceticus]	ko00970//Aminoacyl-tRNA biosynthesis//Translation//Genetic Information Processing	GO:0044424	GO:0032550;GO:0003723//RNA binding;GO:0046914//transition metal ion binding;GO:0004812//aminoacyl-tRNA ligase activity	GO:0006418//tRNA aminoacylation for protein translation
Unigene0000336	21	262	97.5837	128.8733	317.0163	383.1781	113.2285	350.0972	1.628518388	9.89E-05	0.000416868	yes	--	-	-	-	-
Unigene0000344	93	1071.5	396.3738	385.3309	702.3729	1489.1597	390.85235	1095.7663	1.487244523	7.10E-05	0.000312201	yes	cysteine synthase B [Acinetobacter pittii]	-	-	GO:0016835//carbon-oxygen lyase activity	GO:0006563//L-serine metabolic process;GO:0000097//sulfur amino acid biosynthetic process
Unigene0000346	201	3320	1378.6504	1352.591	6028.3214	4863.3703	1365.6207	5445.84585	1.995599314	3.80E-12	4.76E-11	yes	RNA polymerase Rpb3/Rpb11 dimerization domain protein [Acinetobacter baumannii]	ko01100//Metabolic pathways//Global and overview maps//Metabolism;ko00230//Purine metabolism//Nucleotide metabolism//Metabolism;ko00240//Pyrimidine metabolism//Nucleotide metabolism//Metabolism;ko03020//RNA polymerase//Transcription//Genetic Information Processing	-	GO:0034062//RNA polymerase activity;GO:0003676//nucleic acid binding;GO:0005515//protein binding	GO:0034645//cellular macromolecule biosynthetic process
Unigene0000350	426.5	575	2546.1246	2888.5344	775.9306	1020.731	2717.3295	898.3308	-1.596870812	3.17E-08	2.38E-07	yes	Uncharacterised protein [Chlamydia trachomatis]	-	-	-	-
Unigene0000351	186	165	1500.4401	1442.7404	285.244	346.4801	1471.59025	315.86205	-2.220009506	1.02E-10	1.09E-09	yes	--	-	-	-	-
Unigene0000352	7	81.5	73.1055	40.2276	150.8878	154.6004	56.66655	152.7441	1.430547379	0.012093529	0.027998421	yes	exonuclease V subunit gamma [Acinetobacter baumannii]	-	GO:0044424	GO:0016895//exodeoxyribonuclease activity, producing 5'-phosphomonoesters	GO:0006308//DNA catabolic process
Unigene0000354	85.5	1130	685.3044	463.2552	1576.8651	1999.0797	574.2798	1787.9724	1.638498745	3.57E-07	2.40E-06	yes	glyceraldehyde-3-phosphate dehydrogenase, partial [Acinetobacter baumannii]	ko01100//Metabolic pathways//Global and overview maps//Metabolism;ko01110//Biosynthesis of secondary metabolites//Global and overview maps//Metabolism;ko00010//Glycolysis / Gluconeogenesis//Carbohydrate metabolism//Metabolism	-	GO:0016903//oxidoreductase activity, acting on the aldehyde or oxo group of donors;GO:0000166//nucleotide binding	GO:0019318//hexose metabolic process
Unigene0000361	13	169	40.9149	126.0793	275.1744	292.2625	83.4971	283.71845	1.764661975	0.000685153	0.002344683	yes	malonate transporter [Acinetobacter baumannii]	-	-	-	-
Unigene0000363	28	240.5	177.2464	173.392	330.1409	399.5135	175.3192	364.8272	1.057229294	0.008549337	0.020955078	yes	--	-	-	-	-
Unigene0000365	15.5	166.5	77.8122	103.8002	186.5978	298.4504	90.8062	242.5241	1.417265408	0.003681039	0.010121847	yes	--	-	-	-	-
Unigene0000366	7	132.5	52.691	38.6589	224.3265	183.9459	45.67495	204.1362	2.160056987	8.47E-05	0.000365378	yes	methionine--tRNA ligase, beta subunit [Acinetobacter baumannii]	ko00970//Aminoacyl-tRNA biosynthesis//Translation//Genetic Information Processing;ko00450//Selenocompound metabolism//Metabolism of other amino acids//Metabolism	GO:0044424	GO:0043169//cation binding;GO:0003723//RNA binding;GO:0032550;GO:0004812//aminoacyl-tRNA ligase activity	GO:0006418//tRNA aminoacylation for protein translation
Unigene0000373	46	430.5	492.2651	331.0728	869.4008	942.4884	411.66895	905.9446	1.137938192	0.002271878	0.006758973	yes	--	-	-	-	-
Unigene0000377	8	1480.5	41.9378	67.6926	2224.3399	2880.0671	54.8152	2552.2035	5.541023555	2.83E-40	6.35E-38	yes	--	-	-	-	-
Unigene0000378	5.5	1162.5	63.7194	26.7145	1963.1034	2384.1669	45.21695	2173.63515	5.587102309	5.96E-36	6.79E-34	yes	protocatechuate 3,4-dioxygenase [Acinetobacter baumannii]	-	-	GO:0005506//iron ion binding;GO:0016702//oxidoreductase activity, acting on single donors with incorporation of molecular oxygen, incorporation of two atoms of oxygen	GO:0044710;GO:0006725//cellular aromatic compound metabolic process
Unigene0000380	49	543.5	297.9459	411.4826	771.1166	1189.6998	354.71425	980.4082	1.466725262	0.00015505	0.000618472	yes	phosphoribosylformylglycinamidine cyclo-ligase, partial [Acinetobacter calcoaceticus]	-	GO:0044424	GO:0032550;GO:0016882//cyclo-ligase activity	GO:0006188//IMP biosynthetic process
Unigene0000381	18	255	129.9573	149.8333	340.1921	635.9341	139.8953	488.0631	1.802720187	0.000127165	0.00052221	yes	aspartate carbamoyltransferase catalytic subunit, partial [Acinetobacter baumannii]	ko01100//Metabolic pathways//Global and overview maps//Metabolism;ko00250//Alanine, aspartate and glutamate metabolism//Amino acid metabolism//Metabolism;ko00240//Pyrimidine metabolism//Nucleotide metabolism//Metabolism	-	GO:0016743//carboxyl- or carbamoyltransferase activity;GO:0031406//carboxylic acid binding	GO:0019752//carboxylic acid metabolic process;GO:0006222//UMP biosynthetic process;GO:0019856//pyrimidine nucleobase biosynthetic process
Unigene0000382	70.5	123.5	493.5285	518.1736	157.6348	275.4745	505.85105	216.55465	-1.223981489	0.003495817	0.009795325	yes	--	-	-	-	-
Unigene0000385	47	510	241.4925	239.1941	804.7886	451.4319	240.3433	628.11025	1.385921226	0.000472505	0.001674151	yes	TonB-dependent receptor, partial [Acinetobacter baumannii]	-	GO:0019867//outer membrane	GO:0060089	GO:0051234//establishment of localization
Unigene0000390	6114.5	4600	51107.2221	50668.742	10101.1602	8404.557	50887.98205	9252.8586	-2.459353934	1.58E-18	3.66E-17	yes	--	-	-	-	-
Unigene0000391	33.5	378.5	325.9505	171.6951	555.3682	745.3845	248.8228	650.37635	1.386156109	0.001036428	0.003358671	yes	radical SAM protein [Acinetobacter baumannii]	ko01100//Metabolic pathways//Global and overview maps//Metabolism;ko01110//Biosynthesis of secondary metabolites//Global and overview maps//Metabolism;ko00860//Porphyrin and chlorophyll metabolism//Metabolism of cofactors and vitamins//Metabolism	GO:0044424	GO:0051540;GO:0016634	GO:0006778//porphyrin-containing compound metabolic process;GO:0044710
Unigene0000392	26	268.5	229.5541	168.4217	453.3483	520.0275	198.9879	486.6879	1.2903162	0.001826623	0.005566534	yes	--	-	-	-	-
Unigene0000393	52.5	473	528.864	302.5261	810.4355	930.4947	415.69505	870.4651	1.066260888	0.00498264	0.01319399	yes	radical SAM superfamily protein [Acinetobacter baumannii]	ko01100//Metabolic pathways//Global and overview maps//Metabolism;ko01110//Biosynthesis of secondary metabolites//Global and overview maps//Metabolism;ko00860//Porphyrin and chlorophyll metabolism//Metabolism of cofactors and vitamins//Metabolism	GO:0044424	GO:0051540;GO:0016634	GO:0006778//porphyrin-containing compound metabolic process;GO:0044710
Unigene0000394	15	459	71.1671	171.5624	579.3592	1348.4057	121.36475	963.88245	2.989507757	3.61E-08	2.69E-07	yes	methionine--tRNA ligase, partial [Acinetobacter baumannii]	ko00970//Aminoacyl-tRNA biosynthesis//Translation//Genetic Information Processing;ko00450//Selenocompound metabolism//Metabolism of other amino acids//Metabolism	GO:0044424	GO:0043169//cation binding;GO:0032550;GO:0003723//RNA binding;GO:0004812//aminoacyl-tRNA ligase activity	GO:0006418//tRNA aminoacylation for protein translation
Unigene0000395	475.5	172	3193.7032	2490.5924	200.8798	289.3937	2842.1478	245.13675	-3.535322892	9.46E-27	4.74E-25	yes	oxidoreductase [Acinetobacter baumannii]	-	-	GO:0051536//iron-sulfur cluster binding;GO:0043169//cation binding;GO:0003824//catalytic activity	GO:0044710
Unigene0000396	206.5	366	1664.9919	1433.7596	637.0094	679.044	1549.37575	658.0267	-1.235469036	4.08E-05	0.000190848	yes	--	-	-	-	-
Unigene0000397	127	104	933.1847	764.5469	195.7386	134.8124	848.8658	165.2755	-2.360663612	1.37E-09	1.25E-08	yes	integrase, partial [Acinetobacter baumannii]	-	-	GO:0003676//nucleic acid binding	GO:0006259//DNA metabolic process
Unigene0000405	23.5	271.5	55.7695	172.763	299.4646	392.159	114.26625	345.8118	1.59758775	0.001342903	0.00424744	yes	--	-	-	-	-
Unigene0000410	536	100.5	3456.1115	5530.4202	282.9166	137.0892	4493.26585	210.0029	-4.419283268	6.28E-27	3.21E-25	yes	LOW QUALITY PROTEIN: cell wall-associated hydrolase, partial [Rhodococcus opacus]	-	-	GO:0003824//catalytic activity	-
Unigene0000413	265.5	183.5	2003.1451	1520.3676	341.5421	234.0401	1761.75635	287.7911	-2.613920532	2.81E-14	4.48E-13	yes	--	-	-	-	-
Unigene0000414	63.5	39	707.5024	396.5254	81.1259	75.9386	552.0139	78.53225	-2.813347458	3.67E-09	3.11E-08	yes	transcriptional regulatory protein, C-terminal domain protein [Acinetobacter sp.]	-	-	-	-
Unigene0000415	30	1135	294.8352	231.2363	2303.1062	2431.3771	263.03575	2367.24165	3.169876186	6.29E-20	1.73E-18	yes	outer membrane autotransporter barrel domain protein [Acinetobacter baumannii]	-	GO:0019867//outer membrane	GO:0046914//transition metal ion binding	GO:0046916//cellular transition metal ion homeostasis
Unigene0000416	71	2137	506.7001	466.1766	3711.9761	3329.5046	486.43835	3520.74035	2.855549956	1.58E-21	5.08E-20	yes	--	-	-	-	-
Unigene0000417	8.5	102.5	77.141	50.309	136.3484	225.5687	63.725	180.95855	1.505727901	0.008212915	0.020229451	yes	--	-	-	-	-
Unigene0000419	15.5	139	117.8791	119.751	217.2804	301.1315	118.81505	259.20595	1.125381245	0.018666602	0.040554934	yes	murein transglycosylase, partial [Acinetobacter baumannii]	-	-	GO:0016740//transferase activity	-
Unigene0000421	92.5	2028.5	644.8235	448.2009	1857.4485	3824.9403	546.5122	2841.1944	2.37817194	5.03E-10	4.90E-09	yes	DNA gyrase A, partial [Acinetobacter baumannii]	-	GO:0043232	GO:0032550;GO:0003676//nucleic acid binding;GO:0016853//isomerase activity;GO:0008094//DNA-dependent ATPase activity	GO:0006260//DNA replication
Unigene0000422	35	2.5	218.858	271.7407	8.475	0	245.29935	4.2375	-5.855186233	2.42E-16	4.80E-15	yes	Conserved protein [Lactobacillus rhamnosus]	-	-	-	-
Unigene0000431	8	97	61.0004	44.7554	109.0137	195.8904	52.8779	152.45205	1.527618762	0.00829225	0.020384775	yes	--	-	-	-	-
Unigene0000432	19	401	62.0753	98.6788	307.2837	547.786	80.37705	427.53485	2.411186491	2.55E-07	1.74E-06	yes	esterase, partial [Acinetobacter pittii]	-	-	GO:0003824//catalytic activity	-
Unigene0000433	100.5	1186.5	852.4239	657.3244	1373.1744	2886.815	754.87415	2129.9947	1.496541792	6.89E-05	0.000303716	yes	threonyl-tRNA ligase, partial [Acinetobacter baumannii]	ko00970//Aminoacyl-tRNA biosynthesis//Translation//Genetic Information Processing	GO:0044424	GO:0043169//cation binding;GO:0032550;GO:0004812//aminoacyl-tRNA ligase activity	GO:0006418//tRNA aminoacylation for protein translation
Unigene0000439	526	6763.5	4383.8945	3892.1411	14789.8553	10679.9224	4138.0178	12734.88885	1.621774612	2.04E-08	1.57E-07	yes	ribosomal protein L14 [Acinetobacter baumannii]	ko03010//Ribosome//Translation//Genetic Information Processing	GO:0044391	GO:0003723//RNA binding;GO:0005198//structural molecule activity	GO:0010467//gene expression
Unigene0000440	28	282	237.5929	201.1381	309.136	755.8244	219.3655	532.4802	1.279391232	0.008004847	0.019794809	yes	--	-	-	-	-
Unigene0000443	12	325	97.4855	84.5286	644.2208	534.947	91.00705	589.5839	2.695646913	1.61E-09	1.44E-08	yes	hypothetical protein [Streptomyces californicus]	-	-	-	-
Unigene0000448	29	888.5	196.3641	190.1731	1646.4667	1207.4397	193.2686	1426.9532	2.88425885	3.16E-14	4.98E-13	yes	hypothetical protein AW08_02674 [Candidatus Accumulibacter]	-	-	-	-
Unigene0000458	1931.5	2756	10511.1911	10277.9589	3498.2149	3678.9178	10394.575	3588.56635	-1.534351272	7.82E-09	6.34E-08	yes	peptidase S49, partial [Acinetobacter baumannii]	-	GO:0016020//membrane	GO:0004175//endopeptidase activity	GO:0019538//protein metabolic process
Unigene0000461	4	74	9.9093	50.8928	105.755	196.6229	30.40105	151.18895	2.314159643	0.001438748	0.004492653	yes	--	-	-	-	-
Unigene0000466	48	494.5	154.8931	181.2155	306.84	546.4821	168.0543	426.66105	1.344162955	0.000772629	0.002594417	yes	arginyl-tRNA synthetase, partial [Acinetobacter baumannii]	ko00970//Aminoacyl-tRNA biosynthesis//Translation//Genetic Information Processing	GO:0044424	GO:0032550;GO:0004812//aminoacyl-tRNA ligase activity	GO:0006418//tRNA aminoacylation for protein translation
Unigene0000467	101	1141	471.0885	681.1008	1586.1132	1656.7791	576.09465	1621.44615	1.492903346	1.43E-06	8.80E-06	yes	Uncharacterised protein [Bordetella pertussis]	-	-	-	-
Unigene0000475	465.5	3924.5	3047.5712	3129.2115	6748.7738	5876.4252	3088.39135	6312.5995	1.031378645	0.000148539	0.000595344	yes	protein-export protein SecB [Acinetobacter pittii]	-	GO:0044424	GO:0005515//protein binding	GO:0051234//establishment of localization;GO:0008104//protein localization;GO:0044267//cellular protein metabolic process;GO:0051259//protein oligomerization
Unigene0000477	1201.5	10129	7911.6637	8878.1561	16823.3248	17787.524	8394.9099	17305.4244	1.043637576	9.54E-05	0.000403838	yes	--	-	-	-	-
Unigene0000479	42.5	74.5	302.1986	316.7433	74.7606	191.1595	309.47095	132.96005	-1.21881116	0.017210047	0.037925312	yes	ammonium transporter, partial [Acinetobacter baumannii]	-	-	GO:0015077//monovalent inorganic cation transmembrane transporter activity	GO:0015696//ammonium transport
Unigene0000480	20.5	184	184.5262	116.9235	258.4085	376.6511	150.72485	317.5298	1.074974701	0.017229144	0.037925312	yes	phosphogluconate dehydratase, partial [Acinetobacter baumannii]	-	-	GO:0016836//hydro-lyase activity	GO:0006090//pyruvate metabolic process
Unigene0000482	50	563.5	203.1914	197.6172	534.7531	557.6361	200.4043	546.1946	1.446501587	3.50E-05	0.000168212	yes	--	-	-	-	-
Unigene0000489	27.5	409	150.7689	123.3813	454.2218	519.5904	137.0751	486.9061	1.828677049	3.32E-06	1.90E-05	yes	Protein tyrosine/serine phosphatase-like protein (modular protein) [Tetrasphaera japonica]	-	-	-	-
Unigene0000493	407.5	3769.5	2081.77	1940.0641	4520.0326	4442.5582	2010.91705	4481.2954	1.156062258	1.97E-05	9.81E-05	yes	pyridine nucleotide-disulfide oxidoreductase family protein [Acinetobacter baumannii]	-	-	GO:0000104//succinate dehydrogenase activity;GO:0000166//nucleotide binding	GO:0006101//citrate metabolic process;GO:0006091//generation of precursor metabolites and energy
Unigene0000494	4433	1286	21517.4745	43196.8331	3458.228	1284.0701	32357.1538	2371.14905	-3.770426453	1.65E-14	2.76E-13	yes	Uncharacterised protein [Chlamydia trachomatis]	-	-	-	-
Unigene0000495	32.5	421.5	208.9426	245.2788	562.1	888.5263	227.1107	725.31315	1.675208327	4.73E-05	0.000217808	yes	--	-	-	-	-
Unigene0000496	43.5	394	262.8935	366.4767	614.07	805.3352	314.6851	709.7026	1.173305721	0.002696074	0.007834878	yes	lipoprotein [Acinetobacter pittii]	-	GO:0019867//outer membrane	-	GO:0071709//membrane assembly
Unigene0000501	18.5	194	113.9441	88.2442	226.8922	277.6542	101.09415	252.2732	1.319287436	0.002538444	0.007445905	yes	--	-	-	-	-
Unigene0000502	3431.5	2409.5	26198.235	23470.0117	4667.5841	3692.1991	24834.12335	4179.8916	-2.570786387	5.73E-19	1.38E-17	yes	protein FilA, partial [Acinetobacter baumannii]	-	-	-	-
Unigene0000504	484.5	236.5	2059.1702	1917.682	228.1983	239.7214	1988.4261	233.95985	-3.087294071	1.24E-25	5.28E-24	yes	NAD(FAD)-dependent dehydrogenase [Acinetobacter calcoaceticus]	-	-	GO:0003824//catalytic activity	GO:0044710
Unigene0000505	1284	11503.5	10597.9203	10816.3295	22687.4924	23885.1419	10707.1249	23286.31715	1.120911351	2.40E-05	0.000118212	yes	Uncharacterised protein [Bordetella pertussis]	-	-	-	-
Unigene0000506	57.5	692.5	338.9609	432.2511	955.5595	1343.4582	385.606	1149.50885	1.575818168	1.59E-05	8.15E-05	yes	argininosuccinate synthase, partial [Neisseria gonorrhoeae]	-	GO:0044424	GO:0016879//ligase activity, forming carbon-nitrogen bonds;GO:0046983//protein dimerization activity;GO:0032550	GO:0006525//arginine metabolic process
Unigene0000508	64.5	33	517.4694	562.1924	64.1226	70.6685	539.8309	67.39555	-3.001782318	1.05E-11	1.27E-10	yes	aldehyde dehydrogenase, partial [Acinetobacter baumannii]	-	-	GO:0016903//oxidoreductase activity, acting on the aldehyde or oxo group of donors	GO:0044710
Unigene0000510	20	319.5	167.7511	123.0774	393.5241	711.2574	145.41425	552.39075	1.925520507	3.45E-05	0.000166581	yes	cell division protein FtsX, partial [Acinetobacter baumannii]	-	GO:0031224//intrinsic component of membrane	GO:0008565//protein transporter activity	GO:0015031//protein transport;GO:0044763
Unigene0000512	9	110.5	79.2748	72.7039	187.5655	262.8538	75.98935	225.20965	1.567399504	0.004104604	0.01112774	yes	--	-	-	-	-
Unigene0000514	3.5	54	29.1138	28.4807	87.9368	127.698	28.79725	107.8174	1.904587072	0.005101115	0.013465008	yes	diguanylate cyclase [Acinetobacter calcoaceticus]	-	-	GO:0016772//transferase activity, transferring phosphorus-containing groups	GO:0006796//phosphate-containing compound metabolic process
Unigene0000517	116	109	533.4747	652.3422	123.4738	151.127	592.90845	137.3004	-2.110473529	2.44E-08	1.86E-07	yes	--	-	-	-	-
Unigene0000518	34	282	287.5733	267.2537	490.2765	620.661	277.4135	555.46875	1.001667753	0.012312861	0.028427389	yes	RF-1 domain protein [Acinetobacter baumannii]	-	GO:0044424	GO:0003747//translation release factor activity	GO:0043624//cellular protein complex disassembly;GO:0010467//gene expression
Unigene0000519	17.5	245.5	131.033	162.6946	452.6081	564.206	146.8638	508.40705	1.791505202	2.96E-05	0.000144396	yes	Uncharacterised protein [Bordetella pertussis]	-	-	-	-
Unigene0000523	19	217.5	218.0056	116.3263	538.7519	341.5029	167.16595	440.1274	1.396640174	0.003091137	0.008849482	yes	TonB-dependent receptor [Acinetobacter baumannii]	-	GO:0019867//outer membrane	GO:0060089	GO:0051234//establishment of localization
Unigene0000524	20	28	95.0816	209.2814	65.0962	43.6903	152.1815	54.39325	-1.484293453	0.011577713	0.027003884	yes	Acyl-CoA dehydrogenase [Acinetobacter baumannii]	ko01110//Biosynthesis of secondary metabolites//Global and overview maps//Metabolism	-	GO:0016627//oxidoreductase activity, acting on the CH-CH group of donors;GO:0000166//nucleotide binding	GO:0044710
Unigene0000526	454	244	2603.6461	2447.8342	271.3602	385.3128	2525.74015	328.3365	-2.943459178	2.82E-21	8.83E-20	yes	adhesin, partial [Acinetobacter baumannii]	-	-	-	-
Unigene0000527	141	83.5	1371.6117	1035.2979	158.9595	179.3086	1203.4548	169.13405	-2.83094292	2.29E-13	3.28E-12	yes	adhesin, partial [Acinetobacter baumannii]	-	-	-	-
Unigene0000528	66.5	63.5	691.8861	443.2828	103.9997	150.6168	567.58445	127.30825	-2.156509151	1.07E-06	6.69E-06	yes	hypothetical protein SE99_03422 [Acinetobacter baumannii]	-	-	-	-
Unigene0000538	260.5	4867.5	1811.4825	1734.8449	5395.6301	10701.0887	1773.1637	8048.3594	2.182368997	5.77E-10	5.58E-09	yes	--	-	-	-	-
Unigene0000539	248	4341	1592.4403	1266.5399	4446.1104	7521.343	1429.4901	5983.7267	2.065543655	4.53E-10	4.43E-09	yes	--	-	-	-	-
Unigene0000541	207	148.5	1815.1868	1510.2722	278.8441	291.1866	1662.7295	285.01535	-2.544441959	3.19E-13	4.44E-12	yes	hydrolase, partial [Acinetobacter baumannii]	-	-	GO:0003824//catalytic activity	-
Unigene0000543	30.5	400	341.2372	198.8173	905.3897	737.8798	270.02725	821.63475	1.605392195	9.31E-05	0.000394682	yes	glucose inhibited division A family protein [Acinetobacter baumannii]	-	GO:0044424	GO:0000166//nucleotide binding	GO:0002097
Unigene0000546	22.5	275	158.7964	159.4312	471.2215	471.3204	159.1138	471.27095	1.566497787	0.00013094	0.000532474	yes	hypothetical protein AOLE_16385 [Acinetobacter oleivorans]	-	-	-	-
Unigene0000549	80.5	1367.5	465.3404	517.4584	2311.8147	1755.5538	491.3994	2033.68425	2.049127702	3.42E-11	3.85E-10	yes	DNA-directed RNA polymerase subunit beta' [Acinetobacter sp.]	ko01100//Metabolic pathways//Global and overview maps//Metabolism;ko00230//Purine metabolism//Nucleotide metabolism//Metabolism;ko00240//Pyrimidine metabolism//Nucleotide metabolism//Metabolism;ko03020//RNA polymerase//Transcription//Genetic Information Processing	-	-	-
Unigene0000555	401	3549.5	2176.6724	2616.1447	5744.0591	4658.467	2396.40855	5201.26305	1.117988117	8.05E-05	0.000349936	yes	Uncharacterised protein [Bordetella pertussis]	-	-	-	-
Unigene0000556	11	635.5	97.5644	40.9041	997.7302	815.1114	69.23425	906.4208	3.710623151	2.25E-16	4.51E-15	yes	type VI secretion protein, partial [Acinetobacter pittii]	-	-	-	-
Unigene0000557	2	68.5	13.4585	9.8744	98.917	89.9525	11.66645	94.43475	3.016952211	3.38E-05	0.000163344	yes	methionine synthase, partial [Acinetobacter baumannii]	ko01100//Metabolic pathways//Global and overview maps//Metabolism;ko01110//Biosynthesis of secondary metabolites//Global and overview maps//Metabolism;ko00270//Cysteine and methionine metabolism//Amino acid metabolism//Metabolism;ko00450//Selenocompound metabolism//Metabolism of other amino acids//Metabolism;ko00670//One carbon pool by folate//Metabolism of cofactors and vitamins//Metabolism	-	-	-
Unigene0000564	352.5	421.5	2478.988	2680.3518	774.1621	728.5166	2579.6699	751.33935	-1.779649899	4.06E-10	4.00E-09	yes	arginyl-tRNA-protein transferase, partial [Acinetobacter baumannii]	-	-	-	-
Unigene0000565	55	607	431.3599	328.2063	1101.8352	882.6066	379.7831	992.2209	1.385485638	0.00010992	0.000456631	yes	alpha/beta hydrolase, partial [Acinetobacter baumannii]	-	-	-	-
Unigene0000568	5	225	9.9513	65.7108	348.6669	573.6618	37.83105	461.16435	3.607638267	2.57E-09	2.23E-08	yes	hypothetical protein Y695_04044 [Hydrogenophaga sp.]	-	-	-	-
Unigene0000570	30	428	228.1958	251.1376	1131.5245	526.2689	239.6667	828.8967	1.790162849	8.65E-05	0.000372374	yes	fimbrial protein, partial [Acinetobacter baumannii]	-	-	-	-
Unigene0000573	10.5	334	91.3819	73.7506	651.3937	599.3153	82.56625	625.3545	2.921050167	7.36E-11	8.05E-10	yes	malonate decarboxylase, alpha subunit domain protein [Acinetobacter baumannii]	-	-	-	-
Unigene0000581	13858	8049	65587.1142	64248.7078	10100.1267	8103.4296	64917.911	9101.77815	-2.834396249	4.57E-23	1.65E-21	yes	2-isopropylmalate synthase, partial [Acinetobacter sp.]	ko01100//Metabolic pathways//Global and overview maps//Metabolism;ko01110//Biosynthesis of secondary metabolites//Global and overview maps//Metabolism;ko00620//Pyruvate metabolism//Carbohydrate metabolism//Metabolism;ko00290//Valine, leucine and isoleucine biosynthesis//Amino acid metabolism//Metabolism	-	-	-
Unigene0000586	1429.5	837.5	8053.0647	8974.609	1312.9885	1120.3472	8513.83685	1216.66785	-2.806874078	2.77E-22	9.51E-21	yes	--	-	-	-	-
Unigene0000590	13.5	156	166.4302	61.0541	262.5178	330.2336	113.74215	296.3757	1.381660185	0.00755813	0.018889274	yes	--	-	-	-	-
Unigene0000592	279.5	37.5	2021.765	2704.4916	127.4786	27.7252	2363.1283	77.6019	-4.928462173	4.46E-20	1.27E-18	yes	IS1 transposase InsAB, partial [Escherichia coli]	-	-	-	-
Unigene0000594	271.5	172	2357.4446	1827.9096	285.9004	345.0443	2092.6771	315.47235	-2.729764252	1.31E-16	2.67E-15	yes	--	-	-	-	-
Unigene0000596	471	3953.5	2560.1543	2840.082	4133.7899	6987.0919	2700.11815	5560.4409	1.042176745	0.000924886	0.003032512	yes	Uncharacterised protein [Bordetella pertussis]	-	-	-	-
Unigene0000597	21.5	197.5	205.0291	143.5903	369.6912	385.4104	174.3097	377.5508	1.115017919	0.009689802	0.023161216	yes	DNA mismatch repair protein MutS [Acinetobacter baumannii]	-	-	-	-
Unigene0000598	14	171.5	93.5663	123.5677	425.8024	228.6499	108.567	327.22615	1.591702396	0.001892494	0.005739342	yes	UDP-N-acetylmuramoyl-tripeptide--D-alanyl-D-alanine ligase [Acinetobacter calcoaceticus]	-	-	-	-
Unigene0000601	2	46.5	15.9221	11.6819	60.9165	91.4533	13.802	76.1849	2.464627743	0.001656346	0.005103502	yes	homocysteine S-methyltransferase [Bordetella pertussis]	-	-	-	-
Unigene0000602	205	5647	1431.2838	1981.9155	15082.2021	8132.5662	1706.59965	11607.38415	2.765846319	2.29E-14	3.70E-13	yes	50S ribosomal protein L7/L12 [Acinetobacter baumannii]	-	-	-	-
Unigene0000610	158.5	2739	1464.2563	1137.0954	6210.9396	4436.5465	1300.67585	5323.74305	2.033179478	3.86E-11	4.34E-10	yes	Uncharacterised protein [Bordetella pertussis]	-	-	-	-
Unigene0000614	24.5	18.5	196.3641	138.3077	31.6324	27.8892	167.3359	29.7608	-2.491261779	9.07E-06	4.88E-05	yes	hypothetical protein J568_4579, partial [Acinetobacter baumannii]	-	-	-	-
Unigene0000615	142	247.5	880.6931	883.0802	313.2992	433.8057	881.88665	373.55245	-1.239282412	0.000358407	0.001318368	yes	serine O-acetyltransferase [Acinetobacter calcoaceticus]	ko01100//Metabolic pathways//Global and overview maps//Metabolism;ko00270//Cysteine and methionine metabolism//Amino acid metabolism//Metabolism;ko00920//Sulfur metabolism//Energy metabolism//Metabolism	-	-	-
Unigene0000619	99	60	623.0754	703.2993	77.2089	120.1279	663.18735	98.6684	-2.748756469	7.58E-11	8.22E-10	yes	--	-	-	-	-
Unigene0000626	0	450.5	0	0	625.0767	445.5983	0.001	535.3375	19.03008919	8.60E-26	3.78E-24	yes	--	-	-	-	-
Unigene0000627	241.5	2296.5	1060.2776	1100.7507	1603.3917	3422.5839	1080.51415	2512.9878	1.217685702	0.000595201	0.002073684	yes	Uncharacterised protein [Bordetella pertussis]	-	-	-	-
Unigene0000628	270.5	2317.5	1782.7011	1768.5772	3692.7128	3673.2517	1775.63915	3682.98225	1.052536021	8.77E-05	0.000376979	yes	--	-	-	-	-
Unigene0000629	6006	10644.5	46059.4675	44904.9918	21298.6821	17614.0429	45482.22965	19456.3625	-1.225060967	5.87E-06	3.29E-05	yes	protein disaggregation chaperone, partial [Acinetobacter baumannii]	-	-	-	-
Unigene0000638	30.5	37.5	163.8499	287.1805	51.323	89.3587	225.5152	70.34085	-1.680790002	0.001907284	0.005777201	yes	--	-	-	-	-
Unigene0000639	25	237.5	223.6681	177.7784	358.4316	552.8109	200.72325	455.62125	1.1826273	0.005340646	0.014052854	yes	phosphatidylglycerophosphatase [Acinetobacter pittii]	-	-	-	-
Unigene0000647	38.5	51	419.0296	243.0906	98.113	105.8389	331.0601	101.97595	-1.698864198	0.00055819	0.001952886	yes	--	-	-	-	-
Unigene0000656	289.5	263	2259.1251	1794.63	410.7233	466.76	2026.87755	438.74165	-2.20781536	4.76E-13	6.55E-12	yes	--	-	-	-	-
Unigene0000663	0.5	20	0	6.8376	28.1491	48.6629	3.4188	38.406	3.489769782	0.003877795	0.010581564	yes	NAD-dependent DNA ligase LigA [Acinetobacter calcoaceticus]	-	-	GO:0043169//cation binding;GO:0003909//DNA ligase activity	GO:0006259//DNA metabolic process;GO:0033554//cellular response to stress
Unigene0000667	9.5	119.5	66.4674	54.185	144.2507	219.0383	60.3262	181.6445	1.590261069	0.003525148	0.009840037	yes	thiosulfate sulfurtransferase domain protein [Burkholderia pseudomallei]	-	-	-	-
Unigene0000672	9.5	163	33.7916	92.9721	239.8544	326.4268	63.38185	283.1406	2.159376959	9.08E-05	0.00038806	yes	--	-	-	-	-
Unigene0000673	305	6545	2238.9176	1860.9299	12226.1568	8721.4878	2049.92375	10473.8223	2.353145881	7.37E-15	1.28E-13	yes	--	-	-	-	-
Unigene0000678	33	2734.5	197.7697	154.1706	4140.403	2764.9972	175.97015	3452.7001	4.294322399	1.10E-32	8.64E-31	yes	3-oxoadipate CoA-transferase, partial [Acinetobacter nosocomialis]	-	-	GO:0008410//CoA-transferase activity	-
Unigene0000684	14.5	149	123.606	84.6427	154.3162	352.8319	104.12435	253.57405	1.284099622	0.019683792	0.042397161	yes	rRNA methyltransferase [Acinetobacter baumannii]	-	-	GO:0003676//nucleic acid binding;GO:0008168//methyltransferase activity	GO:0010467//gene expression;GO:0009451//RNA modification
Unigene0000686	22.5	398.5	127.6367	187.2917	687.0822	703.793	157.4642	695.4376	2.142897206	2.42E-07	1.66E-06	yes	--	-	-	-	-
Unigene0000689	14	175	62.987	138.6389	335.2005	310.1004	100.81295	322.65045	1.678291064	0.000674707	0.002312094	yes	--	-	-	-	-
Unigene0000691	37.5	55	303.6873	334.2187	110.0726	118.402	318.953	114.2373	-1.481310061	0.000991348	0.003229294	yes	--	-	-	-	-
Unigene0000693	41.5	1960.5	321.5809	357.4862	4473.951	3340.0299	339.53355	3906.99045	3.524431687	3.08E-26	1.46E-24	yes	haloacid dehalogenase [Acinetobacter baumannii]	-	GO:0031224//intrinsic component of membrane	GO:0043169//cation binding;GO:0032550;GO:0043682//copper-transporting ATPase activity	GO:0035434//copper ion transmembrane transport
Unigene0000694	227	298	1585.2476	1281.5432	453.6927	443.003	1433.3954	448.34785	-1.676746245	5.28E-08	3.86E-07	yes	hypothetical protein [Acinetobacter calcoaceticus]	-	-	-	-
Unigene0000696	58	93.5	294.4621	395.2026	104.1258	172.5079	344.83235	138.31685	-1.317918207	0.002296924	0.006809225	yes	--	-	-	-	-
Unigene0000699	93	771.5	776.1187	806.0776	1721.1287	1463.1461	791.09815	1592.1374	1.009036241	0.001094205	0.003523117	yes	--	-	-	-	-
Unigene0000704	86.5	1526	426.0097	380.6812	1224.0527	2211.9137	403.34545	1717.9832	2.090628042	2.05E-09	1.82E-08	yes	RNA-binding protein [Acinetobacter pittii]	-	-	GO:0003676//nucleic acid binding	-
Unigene0000711	227.5	396.5	1859.241	1605.6003	736.2263	709.771	1732.42065	722.99865	-1.260724416	1.55E-05	8.04E-05	yes	L-cystine transporter tcyP, partial [Acinetobacter calcoaceticus]	-	GO:0031224//intrinsic component of membrane	GO:0005310//dicarboxylic acid transmembrane transporter activity	GO:0046942//carboxylic acid transport
Unigene0000712	80	863	715.6419	658.1734	1735.3361	1833.6695	686.90765	1784.5028	1.377334108	7.15E-06	3.94E-05	yes	membrane protein insertase, partial [Acinetobacter baumannii]	ko03060//Protein export//Folding, sorting and degradation//Genetic Information Processing	GO:0031224//intrinsic component of membrane	-	GO:0090150//establishment of protein localization to membrane
Unigene0000713	6.5	239.5	109.4647	14.6024	496.9505	480.1299	62.03355	488.5402	2.977356687	2.70E-07	1.84E-06	yes	ATP-dependent helicase, partial [Acinetobacter baumannii]	-	-	GO:0042623//ATPase activity, coupled;GO:0032550	GO:0051234//establishment of localization
Unigene0000714	44.5	41.5	452.7258	283.7205	58.8757	102.4384	368.22315	80.65705	-2.190707785	1.58E-05	8.14E-05	yes	MFS transporter, partial [Acinetobacter baumannii]	-	-	GO:0016625//oxidoreductase activity, acting on the aldehyde or oxo group of donors, iron-sulfur protein as acceptor;GO:0016830//carbon-carbon lyase activity	GO:0044710
Unigene0000719	520.5	653.5	4077.2828	3236.7641	1113.2959	1071.3145	3657.02345	1092.3052	-1.743293863	7.35E-10	7.00E-09	yes	--	-	-	-	-
Unigene0000723	14.5	137	97.8548	136.4108	185.2209	367.8918	117.1328	276.55635	1.239428346	0.023428678	0.049312966	yes	--	-	-	-	-
Unigene0000726	12	159	123.1431	64.535	242.6514	332.5264	93.83905	287.5889	1.61574768	0.001366827	0.004306389	yes	N-glycosyltransferase, partial [Acinetobacter baumannii]	-	-	GO:0008194//UDP-glycosyltransferase activity	-
Unigene0000737	30	54	131.7649	244.53	79.5978	92.2765	188.14745	85.93715	-1.130509899	0.023568141	0.049528686	yes	--	-	-	-	-
Unigene0000738	73.5	905	401.4555	427.089	1352.6954	1126.3847	414.27225	1239.54005	1.581153796	4.73E-07	3.13E-06	yes	anticodon-binding domain of tRNA family protein [Acinetobacter baumannii]	ko00970//Aminoacyl-tRNA biosynthesis//Translation//Genetic Information Processing	GO:0044424	GO:0032550;GO:0052689//carboxylic ester hydrolase activity;GO:0004812//aminoacyl-tRNA ligase activity	GO:0006448//regulation of translational elongation;GO:0006418//tRNA aminoacylation for protein translation
Unigene0000739	27.5	299.5	227.841	186.453	635.2448	437.4435	207.147	536.34415	1.372504089	0.00108046	0.003484739	yes	PF03729 repeat protein [Acinetobacter sp.]	-	-	-	-
Unigene0000746	25.5	271	267.8131	188.9346	439.7182	709.9666	228.37385	574.8424	1.331769014	0.002715253	0.00787988	yes	nucleoid-associated protein, partial [Acinetobacter baumannii]	-	-	-	-
Unigene0000749	286	246.5	2025.9721	2743.6219	627.1566	387.3653	2384.797	507.26095	-2.233066457	6.14E-11	6.81E-10	yes	--	-	-	-	-
Unigene0000753	39	386	250.5083	264.2061	556.4509	685.0962	257.3572	620.77355	1.270294943	0.000777857	0.002604987	yes	--	-	-	-	-
Unigene0000755	78.5	788.5	631.5334	673.3057	1682.9835	1504.5434	652.41955	1593.76345	1.288565598	6.05E-05	0.000270157	yes	hypothetical protein Y695_02457 [Hydrogenophaga sp.]	-	-	-	-
Unigene0000757	16.5	197.5	154.282	94.3294	338.282	356.2553	124.3057	347.26865	1.482159724	0.000903149	0.002972806	yes	--	-	-	-	-
Unigene0000758	35.5	703	219.0779	295.7531	1408.126	1112.8269	257.4155	1260.47645	2.291798332	1.21E-09	1.10E-08	yes	restriction endonuclease subunit M [Acinetobacter baumannii]	-	-	GO:0008757//S-adenosylmethionine-dependent methyltransferase activity;GO:0097159//organic cyclic compound binding	GO:0006306//DNA methylation
Unigene0000759	115	85.5	941.1987	822.0817	110.1037	205.9445	881.6402	158.0241	-2.480045409	3.81E-09	3.23E-08	yes	wax ester synthase-like Acyl-CoA acyltransferase domain protein [Acinetobacter baumannii]	ko01100//Metabolic pathways//Global and overview maps//Metabolism;ko00561//Glycerolipid metabolism//Lipid metabolism//Metabolism	-	GO:0016411//acylglycerol O-acyltransferase activity	GO:0008610//lipid biosynthetic process
Unigene0000760	192	1645.5	1445.2399	1253.1515	2906.8743	2629.2685	1349.1957	2768.0714	1.036781531	0.000176912	0.000698999	yes	NADH dehydrogenase subunit I [Acinetobacter calcoaceticus]	-	GO:0016020//membrane	GO:0046914//transition metal ion binding;GO:0051536//iron-sulfur cluster binding;GO:0048037//cofactor binding;GO:0003954//NADH dehydrogenase activity	GO:0044710
Unigene0000761	90	131	438.4695	471.5343	170.5359	151.7985	455.0019	161.1672	-1.497314407	7.56E-05	0.000330872	yes	Bifunctional protein: zinc-containing alcoholdehydrogenas/quinone oxidoreductase (NADPH:quinonereductase) [Acinetobacter pittii]	-	-	GO:0003824//catalytic activity;GO:0046914//transition metal ion binding	GO:0044710
Unigene0000762	11.5	761	167.7511	43.4391	1792.2682	1277.8314	105.5951	1535.0498	3.861670665	1.22E-14	2.09E-13	yes	protease, partial [Acinetobacter baumannii]	-	-	GO:0016787//hydrolase activity	GO:0019538//protein metabolic process
Unigene0000763	40.5	71.5	404.9164	304.5104	128.418	169.1456	354.7134	148.7818	-1.253455775	0.005848403	0.015087795	yes	2-nitropropane dioxygenase, partial [Acinetobacter pittii]	ko00910//Nitrogen metabolism//Energy metabolism//Metabolism	-	GO:0016703	GO:0044710
Unigene0000765	80.5	1156	519.6714	799.2174	2561.7336	2168.7351	659.4444	2365.23435	1.842660203	1.31E-08	1.02E-07	yes	adenylylsulfate kinase, partial [Acinetobacter baumannii]	-	-	GO:0017111//nucleoside-triphosphatase activity;GO:0008135//translation factor activity, nucleic acid binding;GO:0032550;GO:0004779//sulfate adenylyltransferase activity	GO:0044272//sulfur compound biosynthetic process;GO:0006796//phosphate-containing compound metabolic process;GO:0034645//cellular macromolecule biosynthetic process
Unigene0000770	20.5	306.5	187.4865	159.2766	476.8785	768.7599	173.38155	622.8192	1.844863034	2.38E-05	0.000117662	yes	hypothetical protein PAERUG_E16_London_17_VIM_2_04_14_00565 [Pseudomonas aeruginosa]	-	-	-	-
Unigene0000771	38	356.5	335.5021	246.1548	471.1266	826.1429	290.82845	648.63475	1.157237911	0.006459811	0.016461674	yes	--	-	-	-	-
Unigene0000773	30.5	39	338.4323	210.6827	99.1241	64.2606	274.5575	81.69235	-1.748835431	0.000842488	0.002798982	yes	--	-	-	-	-
Unigene0000774	3.5	334	8.4784	37.3231	476.3189	688.8563	22.90075	582.5876	4.669008242	2.49E-15	4.51E-14	yes	triphosphoribosyl-dephospho-CoA synthase [Acinetobacter calcoaceticus]	-	-	GO:0032550;GO:0016780//phosphotransferase activity, for other substituted phosphate groups	GO:0006796//phosphate-containing compound metabolic process
Unigene0000778	33	334	189.6877	298.226	525.6515	715.0307	243.95685	620.3411	1.346435719	0.001330195	0.004212565	yes	7-carboxy-7-deazaguanine synthase [Acinetobacter baumannii]	-	-	GO:0043169//cation binding;GO:0051536//iron-sulfur cluster binding;GO:0016829//lyase activity	GO:0006400//tRNA modification
Unigene0000780	53.5	81	324.6477	304.0735	144.6531	83.6773	314.3606	114.1652	-1.461297457	0.000757691	0.002551095	yes	--	-	-	-	-
Unigene0000781	160	2518	643.6307	681.3028	2270.535	2812.8072	662.46675	2541.6711	1.939857402	1.26E-11	1.52E-10	yes	HTH-type transcriptional regulator (Copper efflux regulator) (Copper export regulator) [Acinetobacter baumannii]	-	-	GO:0003676//nucleic acid binding;GO:0046914//transition metal ion binding;GO:0001071//nucleic acid binding transcription factor activity	GO:0006355//regulation of transcription, DNA-templated
Unigene0000784	54	603.5	500.5032	395.4617	1160.9417	1222.2853	447.98245	1191.6135	1.411402253	5.77E-05	0.000258681	yes	acyltransferase family protein [Acinetobacter baumannii]	-	GO:0016020//membrane	GO:0008374//O-acyltransferase activity	GO:0046341//CDP-diacylglycerol metabolic process
Unigene0000785	119.5	1909.5	996.6387	999.0987	4452.8526	3252.287	997.8687	3852.5698	1.948899193	7.53E-11	8.20E-10	yes	Uncharacterised protein [Bordetella pertussis]	-	-	-	-
Unigene0000788	57.5	2204	376.814	462.9179	3874.9933	4048.6399	419.86595	3961.8166	3.238161397	1.08E-25	4.65E-24	yes	16S rRNA processing protein [Acinetobacter calcoaceticus]	-	GO:0030529//ribonucleoprotein complex	GO:0043021//ribonucleoprotein complex binding	GO:0016072//rRNA metabolic process;GO:0042254//ribosome biogenesis
Unigene0000790	1659	17977.5	10869.4088	10349.5451	29579.2649	25846.7558	10609.47695	27713.01035	1.385209901	2.41E-07	1.65E-06	yes	--	-	-	-	-
Unigene0000791	20.5	205.5	168.4589	174.4894	353.1818	484.3132	171.47415	418.7475	1.288089473	0.003548996	0.009853822	yes	bacterial transferase hexapeptide family protein [Acinetobacter baumannii]	-	-	GO:0016746//transferase activity, transferring acyl groups	GO:0008654//phospholipid biosynthetic process
Unigene0000794	897.5	9173.5	5213.4202	5491.0305	10720.1175	15987.7789	5352.22535	13353.9482	1.319055584	6.92E-06	3.82E-05	yes	hypothetical protein, partial [Burkholderia andropogonis]	-	-	-	-
Unigene0000795	1277.5	12937.5	8756.7303	9941.3578	21503.9681	24878.0547	9349.04405	23191.0114	1.310674979	1.43E-06	8.79E-06	yes	cobalamin-independent synthase, Catalytic domain protein [Acinetobacter baumannii]	ko01100//Metabolic pathways//Global and overview maps//Metabolism;ko01110//Biosynthesis of secondary metabolites//Global and overview maps//Metabolism;ko00270//Cysteine and methionine metabolism//Amino acid metabolism//Metabolism;ko00450//Selenocompound metabolism//Metabolism of other amino acids//Metabolism	-	GO:0046914//transition metal ion binding;GO:0008172	GO:0000097//sulfur amino acid biosynthetic process
Unigene0000796	1002	9721.5	6141.6999	6386.8229	12411.8775	17211.6099	6264.2614	14811.7437	1.24152517	1.28E-05	6.77E-05	yes	5-methyltetrahydropteroyltriglutamate--homocysteine methyltransferase [Acinetobacter radioresistens]	ko01100//Metabolic pathways//Global and overview maps//Metabolism;ko01110//Biosynthesis of secondary metabolites//Global and overview maps//Metabolism;ko00270//Cysteine and methionine metabolism//Amino acid metabolism//Metabolism;ko00450//Selenocompound metabolism//Metabolism of other amino acids//Metabolism	-	GO:0046914//transition metal ion binding;GO:0008172	GO:0000097//sulfur amino acid biosynthetic process
Unigene0000798	92	1962.5	576.7239	379.5145	2678.1957	2096.207	478.1192	2387.20135	2.31987801	5.15E-13	6.97E-12	yes	--	-	-	-	-
Unigene0000801	30.5	381.5	273.3185	252.5208	805.1606	778.07	262.91965	791.6153	1.590177527	3.74E-05	0.000178372	yes	carbamoyl-phosphate synthase L chain, ATP binding domain protein [Acinetobacter baumannii]	-	-	GO:0016879//ligase activity, forming carbon-nitrogen bonds;GO:0032550;GO:0016421//CoA carboxylase activity;GO:0043169//cation binding	-
Unigene0000802	212	150.5	1673.7303	829.9922	186.4975	222.4623	1251.86125	204.4799	-2.614043729	2.33E-10	2.37E-09	yes	--	-	-	-	-
Unigene0000803	202	118.5	1355.7852	686.7361	89.0979	188.389	1021.26065	138.74345	-2.879859554	8.46E-10	7.90E-09	yes	benzoate 12 dioxygenase alpha subunit [Acinetobacter pittii]	-	-	GO:0046914//transition metal ion binding;GO:0016708//oxidoreductase activity, acting on paired donors, with incorporation or reduction of molecular oxygen, NAD(P)H as one donor, and incorporation of two atoms of oxygen into one donor;GO:0051536//iron-sulfur cluster binding	GO:0044710;GO:0006725//cellular aromatic compound metabolic process
Unigene0000808	41	334.5	250.032	353.789	570.0027	656.5166	301.9105	613.25965	1.022377098	0.009800636	0.023354691	yes	--	-	-	-	-
Unigene0000809	183	3033	985.0406	771.7127	3417.9114	3505.7239	878.37665	3461.81765	1.978618125	5.18E-12	6.42E-11	yes	haloacid dehalogenase-like hydrolase [Acinetobacter baumannii]	-	GO:0031224//intrinsic component of membrane	GO:0043169//cation binding;GO:0032550;GO:0043682//copper-transporting ATPase activity	GO:0035434//copper ion transmembrane transport
Unigene0000810	285.5	279.5	1779.178	2421.4542	456.7827	564.8439	2100.3161	510.8133	-2.039738478	7.68E-11	8.30E-10	yes	--	-	-	-	-
Unigene0000811	128.5	146	833.893	992.6458	198.7569	312.7969	913.2694	255.7769	-1.836154519	1.49E-06	9.13E-06	yes	hydrolase [Acinetobacter oleivorans]	-	-	GO:0003824//catalytic activity	-
Unigene0000814	24.5	219.5	160.3404	221.4404	298.1767	555.5314	190.8904	426.85405	1.160998317	0.011842759	0.027519584	yes	cysteinyl-tRNA synthetase, partial [Acinetobacter baumannii]	-	GO:0044424	GO:0032550;GO:0046914//transition metal ion binding;GO:0004812//aminoacyl-tRNA ligase activity	GO:0006418//tRNA aminoacylation for protein translation
Unigene0000816	20	327	120.4367	132.5449	466.8416	543.9767	126.4908	505.40915	1.998419325	1.96E-06	1.17E-05	yes	UDP diphosphate synthase [Acinetobacter baumannii]	-	-	GO:0046872//metal ion binding;GO:0004659//prenyltransferase activity	GO:0000270//peptidoglycan metabolic process;GO:0045229//external encapsulating structure organization;GO:0022604//regulation of cell morphogenesis
Unigene0000817	28.5	295.5	118.8237	205.129	382.8274	465.7043	161.97635	424.26585	1.389185376	0.001186701	0.003796535	yes	--	-	-	-	-
Unigene0000821	175.5	272.5	1381.9493	1043.2273	429.4745	463.8273	1212.5883	446.6509	-1.440870233	2.38E-05	0.00011782	yes	phosphatidylglycerophosphatase [Acinetobacter calcoaceticus]	-	-	-	-
Unigene0000822	94	174	917.697	687.7853	339.7759	364.8003	802.74115	352.2881	-1.188179112	0.00136325	0.004300933	yes	--	-	-	-	-
Unigene0000823	316	50	2582.3919	2623.9484	151.094	46.8133	2603.17015	98.95365	-4.717372879	4.96E-25	2.00E-23	yes	16S ribosomal RNA [Acinetobacter baumannii]	-	-	GO:0016779//nucleotidyltransferase activity	GO:0033692//cellular polysaccharide biosynthetic process
Unigene0000824	82	20	385.9448	704.8977	51.2589	15.436	545.42125	33.34745	-4.031722558	1.83E-12	2.36E-11	yes	16S ribosomal RNA [Acinetobacter baumannii]	-	-	-	-
Unigene0000827	92.5	1883.5	538.0695	464.4429	2862.9203	2011.0095	501.2562	2436.9649	2.28146539	3.03E-13	4.24E-12	yes	secA DEAD-like domain protein [Acinetobacter baumannii]	ko03060//Protein export//Folding, sorting and degradation//Genetic Information Processing	GO:0016020//membrane;GO:0044424	GO:0043169//cation binding;GO:0032550	GO:0006886//intracellular protein transport
Unigene0000830	187	173	994.7344	885.2934	240.6005	175.8013	940.0139	208.2009	-2.174705785	7.75E-10	7.36E-09	yes	--	-	-	-	-
Unigene0000835	72	848	449.8269	222.5809	1062.7185	750.532	336.2039	906.62525	1.431169882	0.000180807	0.000711024	yes	dihydrouridine synthase family protein [Acinetobacter baumannii]	-	-	GO:0003824//catalytic activity;GO:0032553	GO:0044710
Unigene0000836	0	38	0	0	34.3237	114.7189	0.001	74.5213	16.18536522	5.55E-05	0.000252041	yes	--	-	-	-	-
Unigene0000837	1.5	58.5	15.5531	5.7056	65.7682	121.8185	10.62935	93.79335	3.141432262	0.000210553	0.000813945	yes	serine acetyltransferase [Acinetobacter oleivorans]	ko01100//Metabolic pathways//Global and overview maps//Metabolism;ko00270//Cysteine and methionine metabolism//Amino acid metabolism//Metabolism;ko00920//Sulfur metabolism//Energy metabolism//Metabolism	GO:0044424	GO:0016412//serine O-acyltransferase activity	GO:0006563//L-serine metabolic process
Unigene0000838	72.5	147.5	527.9607	581.0397	218.1226	334.6199	554.5002	276.37125	-1.004580436	0.012376186	0.028521017	yes	chromosome partitioning protein ParA [Acinetobacter baumannii]	-	-	-	-
Unigene0000839	246.5	3073.5	1565.6766	1573.9703	5159.509	4312.5092	1569.82345	4736.0091	1.593069537	1.16E-08	9.13E-08	yes	peptidase M3 [Acinetobacter calcoaceticus]	-	-	GO:0004175//endopeptidase activity	GO:0019538//protein metabolic process
Unigene0000840	11	113.5	57.2809	112.0705	169.1691	277.1651	84.6757	223.1671	1.398104443	0.014648266	0.032827917	yes	--	-	-	-	-
Unigene0000841	16.5	280.5	71.4377	163.7912	501.6743	525.9593	117.61445	513.8168	2.127188743	2.97E-06	1.72E-05	yes	large conductance mechanosensitive channel protein [Acinetobacter sp.]	-	GO:0031224//intrinsic component of membrane	GO:0015075//ion transmembrane transporter activity;GO:0022803	GO:0006811//ion transport;GO:0044763
Unigene0000842	11	184.5	102.923	75.5136	356.0914	351.769	89.2183	353.9302	1.988053305	3.10E-05	0.000151027	yes	type VI secretion protein, partial [Acinetobacter baumannii]	-	-	GO:0003824//catalytic activity;GO:0046914//transition metal ion binding	-
Unigene0000846	85.5	114	584.9781	650.101	166.2961	237.1757	617.53955	201.7359	-1.614063694	4.90E-05	0.000224729	yes	--	-	-	-	-
Unigene0000847	44.5	71.5	514.2733	182.3701	108.7335	143.2182	348.3217	125.97585	-1.467273163	0.005836114	0.015080435	yes	membrane protein [Acinetobacter baumannii]	-	GO:0031224//intrinsic component of membrane	GO:0004175//endopeptidase activity	GO:0019538//protein metabolic process
Unigene0000848	231	2312.5	1591.6845	1476.9285	3962.3424	3427.138	1534.3065	3694.7402	1.267886212	3.88E-06	2.21E-05	yes	--	-	-	-	-
Unigene0000851	5.5	199.5	20.6614	40.4242	220.5038	345.2357	30.5428	282.86975	3.211233672	1.37E-08	1.07E-07	yes	recombinase [Acinetobacter baumannii]	-	-	-	-
Unigene0000852	7	82	47.1274	46.1026	80.6626	185.3814	46.615	133.022	1.512798695	0.017938525	0.039074787	yes	serine hydrolase, partial [Acinetobacter baumannii]	-	GO:0042597//periplasmic space	GO:0016812//hydrolase activity, acting on carbon-nitrogen (but not peptide) bonds, in cyclic amides	GO:0016999//antibiotic metabolic process;GO:0009636//response to toxic substance
Unigene0000856	196	1919	1448.9376	911.9242	2157.1081	3267.2806	1180.4309	2712.19435	1.200146971	0.000265194	0.001006532	yes	peptidase [Acinetobacter calcoaceticus]	-	-	GO:0003824//catalytic activity	-
Unigene0000859	15.5	405.5	117.9171	136.9815	654.943	985.1495	127.4493	820.04625	2.685781829	1.80E-09	1.60E-08	yes	--	-	-	-	-
Unigene0000860	26	579	149.6603	109.8043	532.0175	840.3802	129.7323	686.19885	2.40308899	4.86E-09	4.04E-08	yes	--	-	-	-	-
Unigene0000861	3.5	50.5	27.9585	27.3505	95.7069	97.3259	27.6545	96.5164	1.803259847	0.007700709	0.019175225	yes	RNA-binding protein, partial [Acinetobacter baumannii]	-	-	GO:0097159//organic cyclic compound binding	GO:0006725//cellular aromatic compound metabolic process
Unigene0000862	1545	2110	9926.0857	9948.1572	2669.0789	3930.5288	9937.12145	3299.80385	-1.590447729	4.84E-08	3.54E-07	yes	metal-dependent hydrolase [Acinetobacter baumannii]	-	-	GO:0003824//catalytic activity	-
Unigene0000863	10	138	83.8755	75.214	228.9458	299.7637	79.54475	264.35475	1.73263663	0.000784253	0.002622901	yes	hypothetical protein BDGL_003458 [Acinetobacter calcoaceticus]	-	-	-	-
Unigene0000864	376	3902	2684.017	3475.126	8142.6996	7638.1341	3079.5715	7890.41685	1.357371895	1.63E-06	9.87E-06	yes	molecular chaperone GroEL, partial [Acinetobacter baumannii]	ko03018//RNA degradation//Folding, sorting and degradation//Genetic Information Processing	GO:0044424	GO:0005515//protein binding;GO:0032550	GO:0006457//protein folding
Unigene0000873	4	69.5	40.3179	29.5808	99.452	189.4722	34.94935	144.4621	2.047353518	0.00301772	0.008658507	yes	--	-	-	-	-
Unigene0000875	6	230	38.3431	56.2639	424.6489	480.5117	47.3035	452.5803	3.25815495	2.90E-10	2.93E-09	yes	pgaA domain protein [Acinetobacter baumannii]	-	-	GO:0022857//transmembrane transporter activity	GO:0044763
Unigene0000881	219	4614	1969.7222	1598.0208	10213.211	7658.4783	1783.8715	8935.84465	2.324592409	1.48E-14	2.49E-13	yes	Uncharacterised protein [Bordetella pertussis]	-	-	-	-
Unigene0000883	12	135.5	86.3425	88.6881	206.8957	274.1154	87.5153	240.50555	1.458463021	0.003679335	0.010121847	yes	tRNA (5-methylaminomethyl-2-thiouridylate)-methyltransferase [Acinetobacter sp.]	ko04122//Sulfur relay system//Folding, sorting and degradation//Genetic Information Processing	GO:0044424	GO:0016782//transferase activity, transferring sulfur-containing groups;GO:0003723//RNA binding;GO:0016741;GO:0032550	GO:0008033//tRNA processing
Unigene0000886	24	37.5	124.014	181.9758	60.8689	58.2799	152.9949	59.5744	-1.360719141	0.007348899	0.018464385	yes	AraC family transcriptional regulator, partial [Acinetobacter baumannii]	-	-	GO:0003677//DNA binding;GO:0001071//nucleic acid binding transcription factor activity	GO:0010468//regulation of gene expression;GO:0034645//cellular macromolecule biosynthetic process
Unigene0000887	21.5	34.5	154.9367	143.5903	39.4087	76.6441	149.2635	58.0264	-1.36308009	0.011181296	0.02620126	yes	--	-	-	-	-
Unigene0000889	21	33.5	109.6583	201.1381	47.8425	78.2545	155.3982	63.0485	-1.30143584	0.018797775	0.040804529	yes	amino acid ABC transporter substrate-binding protein [Acinetobacter baumannii]	-	GO:0019867//outer membrane	GO:0046914//transition metal ion binding;GO:0060089	GO:0015688//iron chelate transport
Unigene0000890	201.5	195	1568.1777	1067.9813	255.3382	346.3433	1318.0795	300.84075	-2.131365485	6.45E-09	5.26E-08	yes	hypothetical protein J584_4488, partial [Acinetobacter baumannii]	-	-	-	-
Unigene0000894	175.5	1482	761.4133	714.6261	1358.9781	1651.2532	738.0197	1505.11565	1.028143113	0.000273141	0.001027354	yes	--	-	-	-	-
Unigene0000897	5.5	128.5	47.605	29.1061	170.9486	248.5755	38.35555	209.76205	2.451246436	3.29E-05	0.000159806	yes	PF09835 family protein [Acinetobacter sp.]	-	-	-	-
Unigene0000900	65.5	671.5	383.431	376.7675	817.587	1072.5708	380.09925	945.0789	1.314058599	0.000169859	0.000673253	yes	UDP-3-O-[3-hydroxymyristoyl] glucosamine N-acyltransferase [Acinetobacter sp.]	-	-	GO:0016746//transferase activity, transferring acyl groups	GO:0008654//phospholipid biosynthetic process
Unigene0000902	85.5	869	587.1287	525.8761	1450.9569	1262.9358	556.5024	1356.94635	1.285903867	3.09E-05	0.000150615	yes	malic enzyme, NAD binding domain protein [Acinetobacter baumannii]	-	-	GO:0043169//cation binding;GO:0004470//malic enzyme activity;GO:0016831//carboxy-lyase activity;GO:0000166//nucleotide binding	GO:0043648//dicarboxylic acid metabolic process
Unigene0000903	42	384.5	376.5551	334.4381	772.2111	790.631	355.4966	781.42105	1.136264358	0.002200938	0.006571334	yes	Uncharacterised protein [Streptococcus pneumoniae]	-	-	-	-
Unigene0000904	5970	1939.5	34036.9275	32981.2702	2551.0199	2713.7632	33509.09885	2632.39155	-3.670106888	5.85E-37	7.71E-35	yes	Uncharacterised protein [Bordetella pertussis]	-	-	-	-
Unigene0000905	32.5	304	168.3841	299.1012	426.5063	683.0293	233.74265	554.7678	1.246963052	0.005525355	0.014447823	yes	--	-	-	-	-
Unigene0000906	110	217.5	744.8364	680.3112	358.1218	319.0777	712.5738	338.59975	-1.073458531	0.001859693	0.005660425	yes	--	-	-	-	-
Unigene0000907	62	120	646.098	458.9873	260.2007	244.1902	552.54265	252.19545	-1.131543581	0.004095968	0.011116359	yes	alkaline phosphatase [Acinetobacter calcoaceticus]	-	-	-	-
Unigene0000908	4	262	22.0863	27.0076	306.869	487.447	24.54695	397.158	4.01609738	2.22E-12	2.83E-11	yes	3-carboxy-cis,cis-muconate cycloisomerase, partial [Acinetobacter baumannii]	-	-	GO:0016872//intramolecular lyase activity	GO:0019614//catechol-containing compound catabolic process
Unigene0000909	19.5	1165.5	121.825	104.2788	1173.4027	2078.0054	113.0519	1625.70405	3.846007503	1.65E-20	4.86E-19	yes	--	-	-	-	-
Unigene0000912	18	477.5	69.8207	116.4245	759.2034	478.5907	93.1226	618.89705	2.732496201	1.60E-09	1.44E-08	yes	paar motif family protein [Acinetobacter ursingii]	-	-	GO:0003824//catalytic activity	-
Unigene0000918	64.5	65.5	323.4482	206.3573	50.9717	75.3897	264.90275	63.1807	-2.067906994	3.15E-06	1.81E-05	yes	3-hydroxyisobutyrate dehydrogenase [Acinetobacter baumannii]	ko01100//Metabolic pathways//Global and overview maps//Metabolism;ko00280//Valine, leucine and isoleucine degradation//Amino acid metabolism//Metabolism	-	GO:0016616//oxidoreductase activity, acting on the CH-OH group of donors, NAD or NADP as acceptor;GO:0048037//cofactor binding;GO:0000166//nucleotide binding	GO:0006739//NADP metabolic process;GO:0009081//branched-chain amino acid metabolic process
Unigene0000920	10.5	110	55.5862	66.2724	131.5178	182.8575	60.9293	157.18765	1.367279801	0.010081355	0.023914579	yes	taurine transporter subunit, partial [Acinetobacter baumannii]	-	GO:0031224//intrinsic component of membrane	-	GO:0051234//establishment of localization
Unigene0000924	45.5	397	169.3641	252.6637	441.0744	478.731	211.0139	459.9027	1.123990632	0.003375098	0.009505251	yes	--	-	-	-	-
Unigene0000925	51	98	364.9087	432.487	209.1331	166.1132	398.69785	187.62315	-1.087457979	0.007824349	0.019425167	yes	membrane protein [Acinetobacter calcoaceticus]	-	-	-	-
Unigene0000931	34.5	332	355.5521	212.8111	455.9477	824.703	284.1816	640.32535	1.171991979	0.008505386	0.020867769	yes	RF-1 domain protein [Acinetobacter baumannii]	-	GO:0044424	GO:0003747//translation release factor activity	GO:0043624//cellular protein complex disassembly;GO:0010467//gene expression
Unigene0000934	75	3615	987.3348	330.5507	8633.8844	5519.8783	658.94275	7076.88135	3.424888699	9.71E-14	1.46E-12	yes	--	-	-	-	-
Unigene0000935	442	185.5	2947.3085	2881.3148	248.9795	344.3402	2914.31165	296.65985	-3.296273574	7.31E-26	3.27E-24	yes	--	-	-	-	-
Unigene0000938	53.5	55	355.1019	373.0386	82.8802	99.453	364.07025	91.1666	-1.997639578	2.67E-06	1.56E-05	yes	STAS domain protein [Acinetobacter baumannii]	-	GO:0031224//intrinsic component of membrane	GO:0015291//secondary active transmembrane transporter activity;GO:0015103//inorganic anion transmembrane transporter activity	GO:0044763;GO:0008272//sulfate transport
Unigene0000941	174.5	219.5	1544.8406	1153.09	400.9798	402.8625	1348.9653	401.92115	-1.746868835	4.40E-07	2.93E-06	yes	--	-	-	-	-
Unigene0000944	62.5	790	388.926	400.5894	1277.1433	1143.5108	394.7577	1210.32705	1.616357628	1.56E-06	9.49E-06	yes	peptidylprolyl isomerase [Acinetobacter calcoaceticus]	-	-	GO:0016859//cis-trans isomerase activity	GO:0018208//peptidyl-proline modification
Unigene0000948	39	1904.5	326.1826	294.0182	4678.3763	2561.6168	310.1004	3619.99655	3.54518103	6.86E-21	2.07E-19	yes	osmotically inducible protein C [Acinetobacter sp.]	-	-	-	GO:0006950//response to stress
Unigene0000952	301	12681.5	1661.8146	1813.7719	24523.2769	10940.6569	1737.79325	17731.9669	3.351024218	1.09E-17	2.45E-16	yes	--	-	-	-	-
Unigene0000956	14	191	85.1425	83.291	267.1696	288.9784	84.21675	278.074	1.723289752	0.000141812	0.000571123	yes	--	-	-	-	-
Unigene0000961	81.5	54	392.4915	481.5192	75.1465	67.1948	437.00535	71.17065	-2.618296625	1.13E-10	1.18E-09	yes	--	-	-	-	-
Unigene0000962	38	4777.5	265.7673	107.444	6284.2778	4305.9481	186.60565	5295.11295	4.826596885	5.32E-29	3.03E-27	yes	--	-	-	-	-
Unigene0000963	27	523	120.4367	82.0516	266.7666	663.0138	101.24415	464.8902	2.199051464	5.93E-06	3.31E-05	yes	--	-	-	-	-
Unigene0000964	24	496	169.1451	105.0078	360.2458	974.2508	137.07645	667.2483	2.28324299	9.04E-06	4.87E-05	yes	UDP-3-O-(3-hydroxymyristoyl) glucosamine N-acyltransferase, partial [Acinetobacter baumannii]	-	-	GO:0016811//hydrolase activity, acting on carbon-nitrogen (but not peptide) bonds, in linear amides;GO:0016740//transferase activity	GO:0008654//phospholipid biosynthetic process
Unigene0000966	190	358	1092.7784	1870.7761	719.9729	686.7313	1481.77725	703.3521	-1.075009597	0.002196059	0.006564592	yes	--	-	-	-	-
Unigene0000967	172	2599	951.606	841.4017	1580.8521	4982.9428	896.50385	3281.89745	1.872148476	2.73E-05	0.000133582	yes	Uncharacterised protein [Bordetella pertussis]	-	-	-	-
Unigene0000969	171	6193.5	1160.1098	923.8218	11138.8943	6747.6376	1041.9658	8943.26595	3.101493853	1.17E-19	3.08E-18	yes	quercetin 2,3-dioxygenase [Acinetobacter baumannii]	-	-	-	-
Unigene0000970	101.5	142	887.6277	725.8658	316.5109	220.1557	806.74675	268.3333	-1.588089758	3.79E-05	0.000180374	yes	phenylacetic acid degradation protein, partial [Acinetobacter baumannii]	-	-	-	-
Unigene0000974	449	217.5	2200.7063	1992.1895	101.4154	392.1892	2096.4479	246.8023	-3.086519233	6.17E-10	5.93E-09	yes	urocanate hydratase [Acinetobacter baumannii]	ko01100//Metabolic pathways//Global and overview maps//Metabolism;ko00340//Histidine metabolism//Amino acid metabolism//Metabolism	GO:0044424	GO:0016836//hydro-lyase activity	GO:0006536//glutamate metabolic process;GO:0006547//histidine metabolic process
Unigene0000979	33.5	522	216.4161	235.2332	834.4424	882.2706	225.82465	858.3565	1.926373992	1.51E-07	1.06E-06	yes	hypothetical protein Y695_04574 [Hydrogenophaga sp.]	-	-	-	-
Unigene0000980	520.5	977	4824.9645	3439.462	1779.3721	1883.8349	4132.21325	1831.6035	-1.173807482	4.39E-05	0.000203812	yes	acetyl-CoA acetyltransferase, partial [Acinetobacter baumannii]	ko01100//Metabolic pathways//Global and overview maps//Metabolism;ko01110//Biosynthesis of secondary metabolites//Global and overview maps//Metabolism;ko00620//Pyruvate metabolism//Carbohydrate metabolism//Metabolism;ko00280//Valine, leucine and isoleucine degradation//Amino acid metabolism//Metabolism;ko00630//Glyoxylate and dicarboxylate metabolism//Carbohydrate metabolism//Metabolism;ko00650//…	-	GO:0003988//acetyl-CoA C-acyltransferase activity	-
Unigene0000983	14.5	293.5	68.785	158.6102	413.5441	775.8053	113.6976	594.6747	2.386898897	3.28E-06	1.88E-05	yes	glycosyltransferase family 28 C-terminal domain protein [Acinetobacter baumannii]	-	GO:0016020//membrane	GO:0005488//binding;GO:0008375//acetylglucosaminyltransferase activity	GO:0022604//regulation of cell morphogenesis;GO:0000270//peptidoglycan metabolic process;GO:0045229//external encapsulating structure organization;GO:0009226//nucleotide-sugar biosynthetic process;GO:0030258//lipid modification
Unigene0000984	1303.5	774.5	10125.3955	12273.1897	1518.2722	1757.7052	11199.2926	1637.9887	-2.773410298	4.45E-21	1.38E-19	yes	choloylglycine hydrolase [Acinetobacter pittii]	-	-	GO:0016810//hydrolase activity, acting on carbon-nitrogen (but not peptide) bonds	-
Unigene0000987	6608	79163.5	56541.2336	53797.6882	160959.6635	157993.3565	55169.4609	159476.51	1.531402151	7.05E-09	5.73E-08	yes	--	-	-	-	-
Unigene0000988	16	161	42.6034	93.7732	181.2264	170.1812	68.1883	175.7038	1.365549271	0.005512213	0.014443613	yes	--	-	-	-	-
Unigene0000990	280	213	1964.481	1593.0393	374.7545	268.399	1778.76015	321.57675	-2.467636981	2.18E-14	3.60E-13	yes	universal stress family protein [Acinetobacter baumannii]	-	-	-	GO:0050896//response to stimulus
Unigene0000992	13.5	163	53.7828	138.1097	191.3278	411.889	95.94625	301.6084	1.652378283	0.00420472	0.011362269	yes	--	-	-	-	-
Unigene0001001	91	798	489.2739	366.9529	872.465	907.2393	428.1134	889.85215	1.055572658	0.000721791	0.002449983	yes	--	-	-	-	-
Unigene0001002	14.5	156.5	93.673	73.636	211.5271	218.0099	83.6545	214.7685	1.360267356	0.003007626	0.008640027	yes	AIR synthase related , N-terminal domain protein [Acinetobacter baumannii]	ko01100//Metabolic pathways//Global and overview maps//Metabolism;ko01110//Biosynthesis of secondary metabolites//Global and overview maps//Metabolism;ko00230//Purine metabolism//Nucleotide metabolism//Metabolism	GO:0044424	GO:0043169//cation binding;GO:0032550;GO:0016884//carbon-nitrogen ligase activity, with glutamine as amido-N-donor	GO:0006188//IMP biosynthetic process;GO:0009064//glutamine family amino acid metabolic process
Unigene0001005	180	0.5	400.5219	2110.4431	1.833	0	1255.4825	0.9165	-10.41981942	6.11E-20	1.70E-18	yes	spore coat protein [Halalkalibacillus halophilus]	-	GO:0005618//cell wall;GO:0044423	-	GO:0048646//anatomical structure formation involved in morphogenesis
Unigene0001007	47.5	92.5	448.1899	295.9494	211.1825	127.3111	372.06965	169.2468	-1.136444157	0.012342441	0.028469442	yes	predicted membrane protein [Acinetobacter baumannii]	-	-	-	-
Unigene0001009	1264.5	1293.5	8984.9635	7464.8415	1887.0414	2136.1458	8224.9025	2011.5936	-2.031659708	6.12E-13	8.20E-12	yes	--	-	-	-	-
Unigene0001010	12	109.5	66.8616	98.1115	185.1227	190.2738	82.48655	187.69825	1.186184397	0.022833028	0.0481454	yes	dTDP-4-dehydrorhamnose reductase [Acinetobacter junii]	-	-	GO:0016616//oxidoreductase activity, acting on the CH-OH group of donors, NAD or NADP as acceptor	GO:0033692//cellular polysaccharide biosynthetic process
Unigene0001014	50	1668.5	452.0154	389.3159	3690.2378	3021.1252	420.66565	3355.6815	2.995859868	5.71E-21	1.75E-19	yes	--	-	-	-	-
Unigene0001015	8.5	247.5	83.8755	43.0771	346.2336	508.041	63.4763	427.1373	2.750409946	5.45E-08	3.95E-07	yes	--	-	-	-	-
Unigene0001017	29.5	316	110.663	184.9383	386.2466	410.9088	147.80065	398.5777	1.431208381	0.000663586	0.002280222	yes	PF04357 family protein [Acinetobacter baumannii]	-	-	-	-
Unigene0001018	30	417.5	274.5017	246.1548	1107.5382	624.3012	260.32825	865.9197	1.733901368	5.21E-05	0.000238324	yes	type VII secretion system (T7SS), usher family protein [Acinetobacter baumannii]	-	-	-	GO:0051234//establishment of localization
Unigene0001019	20.5	190.5	192.3353	163.3958	366.9086	424.9784	177.86555	395.9435	1.154507468	0.00772171	0.019208424	yes	--	-	-	-	-
Unigene0001026	12	227.5	100.3639	103.0905	474.9254	461.1749	101.7272	468.05015	2.201957637	1.54E-06	9.37E-06	yes	--	-	-	-	-
Unigene0001029	55.5	594	269.8294	208.9697	566.4792	652.2904	239.39955	609.3848	1.347933075	0.00013676	0.000551959	yes	--	-	-	-	-
Unigene0001030	37.5	15	300.8428	313.2879	13.6791	46.6199	307.06535	30.1495	-3.348339743	1.79E-08	1.39E-07	yes	--	-	-	-	-
Unigene0001039	19	654.5	129.4921	69.0961	786.9889	792.9497	99.2941	789.9693	2.992016687	3.70E-13	5.12E-12	yes	LysR family transcriptional regulator, partial [Acinetobacter sp.]	-	-	GO:0003676//nucleic acid binding;GO:0001071//nucleic acid binding transcription factor activity	GO:0010468//regulation of gene expression;GO:0034645//cellular macromolecule biosynthetic process
Unigene0001040	12.5	258.5	87.3054	96.0827	543.2248	379.2887	91.69405	461.25675	2.330669998	4.20E-07	2.80E-06	yes	--	-	-	-	-
Unigene0001042	28	271.5	267.8131	226.7215	454.2372	697.0581	247.2673	575.64765	1.219114556	0.0039387	0.010736065	yes	threonine dehydratase, partial [Acinetobacter baumannii]	ko01100//Metabolic pathways//Global and overview maps//Metabolism;ko01110//Biosynthesis of secondary metabolites//Global and overview maps//Metabolism;ko00260//Glycine, serine and threonine metabolism//Amino acid metabolism//Metabolism;ko00290//Valine, leucine and isoleucine biosynthesis//Amino acid metabolism//Metabolism	-	GO:0016841//ammonia-lyase activity;GO:0043168//anion binding	GO:0008652//cellular amino acid biosynthetic process;GO:0006549//isoleucine metabolic process
Unigene0001043	2	65	16.4232	12.0495	74.408	145.7846	14.23635	110.0963	2.951114773	0.000246151	0.000941387	yes	threonine dehydratase, partial [Acinetobacter baumannii]	ko01100//Metabolic pathways//Global and overview maps//Metabolism;ko01110//Biosynthesis of secondary metabolites//Global and overview maps//Metabolism;ko00260//Glycine, serine and threonine metabolism//Amino acid metabolism//Metabolism;ko00290//Valine, leucine and isoleucine biosynthesis//Amino acid metabolism//Metabolism	-	GO:0016841//ammonia-lyase activity;GO:0043168//anion binding	GO:0008652//cellular amino acid biosynthetic process;GO:0006549//isoleucine metabolic process
Unigene0001044	4.5	107.5	56.3644	20.677	141.8713	274.6925	38.5207	208.2819	2.434831647	0.000213757	0.000823786	yes	Uncharacterised protein [Bordetella pertussis]	-	-	-	-
Unigene0001045	12	243.5	70.3915	61.0356	211.3252	431.7132	65.71355	321.5192	2.290642106	7.93E-06	4.31E-05	yes	--	-	-	-	-
Unigene0001049	19	609.5	204.2187	87.4028	986.9311	1142.7749	145.81075	1064.853	2.868485292	3.27E-11	3.73E-10	yes	copper oxidase, partial [Acinetobacter sp.]	-	GO:0044464	GO:0046914//transition metal ion binding;GO:0003824//catalytic activity	GO:0044710
Unigene0001050	107.5	1334	936.1213	608.5014	2281.8467	2209.0658	772.31135	2245.45625	1.539754135	8.43E-07	5.37E-06	yes	Uncharacterised protein [Bordetella pertussis]	-	-	-	-
Unigene0001051	56	790	557.4296	341.9348	1523.5988	1435.3028	449.6822	1479.4508	1.718084036	2.14E-06	1.26E-05	yes	dihydrolipoamide acetyltransferase, partial [Acinetobacter baumannii]	ko01100//Metabolic pathways//Global and overview maps//Metabolism;ko01110//Biosynthesis of secondary metabolites//Global and overview maps//Metabolism;ko00010//Glycolysis / Gluconeogenesis//Carbohydrate metabolism//Metabolism;ko00620//Pyruvate metabolism//Carbohydrate metabolism//Metabolism;ko00020//Citrate cycle (TCA cycle)//Carbohydrate metabolism//Metabolism	-	GO:0016418	-
Unigene0001053	40	402	406.2832	283.5454	860.0077	772.0036	344.9143	816.00565	1.242341198	0.001242993	0.003951394	yes	--	-	-	-	-
Unigene0001054	29	322	232.1726	209.6527	618.5518	559.5312	220.91265	589.0415	1.414893247	0.000363099	0.001333669	yes	subtilase family protein [Acinetobacter baumannii]	-	-	GO:0004175//endopeptidase activity	GO:0019538//protein metabolic process
Unigene0001055	326	3533.5	2744.539	2392.045	7108.4032	6220.9778	2568.292	6664.6905	1.375728642	7.42E-07	4.79E-06	yes	--	-	-	-	-
Unigene0001064	81.5	24	635.8425	759.9625	61.9526	38.5563	697.9025	50.25445	-3.795702243	2.18E-16	4.41E-15	yes	--	-	-	-	-
Unigene0001067	29.5	47	257.5126	256.951	118.2261	79.6023	257.2318	98.9142	-1.378819453	0.005183684	0.013668556	yes	3-methylcrotonyl-CoA carboxylase, partial [Acinetobacter baumannii]	ko01100//Metabolic pathways//Global and overview maps//Metabolism;ko00280//Valine, leucine and isoleucine degradation//Amino acid metabolism//Metabolism	-	GO:0016879//ligase activity, forming carbon-nitrogen bonds;GO:0032550;GO:0043169//cation binding	-
Unigene0001073	16.5	195.5	162.8532	88.0408	312.3931	375.9478	125.447	344.17045	1.456045265	0.001461929	0.004549231	yes	RNA methyltransferase, partial [Acinetobacter baumannii]	-	GO:0044424	GO:0016741	GO:0016072//rRNA metabolic process
Unigene0001074	110	88	986.771	868.7815	139.0895	218.4679	927.77625	178.7787	-2.375602054	4.54E-09	3.79E-08	yes	hypothetical protein BURPS1710b_1879 [Burkholderia pseudomallei]	-	-	-	-
Unigene0001075	19.5	192.5	183.6287	141.8176	387.2757	375.4616	162.72315	381.36865	1.228766741	0.00427579	0.011529444	yes	transporter, partial [Acinetobacter sp.]	-	-	-	GO:0051234//establishment of localization
Unigene0001079	9.5	146.5	102.7969	34.8098	127.3817	351.7888	68.80335	239.58525	1.799988376	0.005326785	0.01403112	yes	O-methyltransferase [Acinetobacter oleivorans]	ko00350//Tyrosine metabolism//Amino acid metabolism//Metabolism;ko00340//Histidine metabolism//Amino acid metabolism//Metabolism	-	GO:0008168//methyltransferase activity	GO:0008152//metabolic process
Unigene0001080	53	642.5	452.3779	416.6472	939.9945	1608.2701	434.51255	1274.1323	1.552045336	5.69E-05	0.000255424	yes	D-arabinose 5-phosphate isomerase [Acinetobacter calcoaceticus]	-	-	GO:0016861//intramolecular oxidoreductase activity, interconverting aldoses and ketoses;GO:0005488//binding	GO:0044238
Unigene0001081	35.5	415.5	265.4843	337.125	606.5514	1143.1304	301.30465	874.8409	1.537797732	0.000398036	0.001447142	yes	--	-	-	-	-
Unigene0001082	109	0	465.0525	898.5055	0	0	681.779	0.001	-19.37894464	4.37E-27	2.28E-25	yes	glyceraldehyde-3-phosphate dehydrogenase [Bacillus subterraneus]	ko01100//Metabolic pathways//Global and overview maps//Metabolism;ko01110//Biosynthesis of secondary metabolites//Global and overview maps//Metabolism;ko00010//Glycolysis / Gluconeogenesis//Carbohydrate metabolism//Metabolism	-	GO:0016903//oxidoreductase activity, acting on the aldehyde or oxo group of donors;GO:0000166//nucleotide binding	GO:0019318//hexose metabolic process
Unigene0001084	54	47.5	589.5058	320.8981	63.1816	123.1271	455.20195	93.15435	-2.288811693	7.52E-06	4.11E-05	yes	--	-	-	-	-
Unigene0001087	37.5	437	294.7156	290.5591	517.4131	1144.5522	292.63735	830.98265	1.50570444	0.000785995	0.002625223	yes	signal peptide protein [Acinetobacter sp.]	-	-	-	-
Unigene0001088	9.5	524.5	84.9792	45.3443	847.8057	813.2345	65.16175	830.5201	3.671917829	6.83E-16	1.34E-14	yes	--	-	-	-	-
Unigene0001089	31	49	204.904	208.1577	77.7595	80.6564	206.53085	79.20795	-1.382640152	0.003208198	0.009101399	yes	--	-	-	-	-
Unigene0001094	73.5	127	613.0315	481.4497	232.975	216.4069	547.2406	224.69095	-1.284233251	0.000761587	0.002560773	yes	RND transporter [Acinetobacter baumannii]	-	-	-	-
Unigene0001096	30.5	266	178.3682	201.7534	308.2858	506.0452	190.0608	407.1655	1.099154317	0.009687795	0.023161216	yes	3-oxoacyl-ACP synthase, partial [Acinetobacter baumannii]	ko01100//Metabolic pathways//Global and overview maps//Metabolism;ko00061//Fatty acid biosynthesis//Lipid metabolism//Metabolism	-	GO:0004312//fatty acid synthase activity	GO:0006631//fatty acid metabolic process
Unigene0001097	42	355	285.6302	279.4189	592.7282	561.7807	282.52455	577.25445	1.030831154	0.005769555	0.014992463	yes	HD domain protein [Acinetobacter baumannii]	-	-	GO:0070569//uridylyltransferase activity;GO:0031406//carboxylic acid binding;GO:0042578//phosphoric ester hydrolase activity	GO:0019740//nitrogen utilization;GO:0008152//metabolic process
Unigene0001098	21.5	205	153.164	156.0764	346.1112	369.669	154.6202	357.8901	1.210787827	0.003834383	0.01049741	yes	--	-	-	-	-
Unigene0001103	15	801	167.7511	82.0516	1351.1556	1716.8283	124.90135	1533.99195	3.618429936	3.81E-17	8.02E-16	yes	ribonuclease P protein component [Acinetobacter sp.]	-	-	GO:0004549//tRNA-specific ribonuclease activity;GO:0003723//RNA binding	GO:0090501//RNA phosphodiester bond hydrolysis;GO:0008033//tRNA processing
Unigene0001105	30988	15376.5	229231.831	255583.8497	29963.7524	28781.2055	242407.8404	29372.47895	-3.044899426	2.39E-27	1.27E-25	yes	--	-	-	-	-
Unigene0001106	23	37	203.7967	178.0045	64.487	83.105	190.9006	73.796	-1.371207113	0.005794731	0.015026709	yes	catalase, partial [Acinetobacter baumannii]	-	-	GO:0004601//peroxidase activity;GO:0043169//cation binding;GO:0046906//tetrapyrrole binding	GO:0044710;GO:0006950//response to stress
Unigene0001108	61	836.5	451.316	416.9739	1536.5188	1326.6797	434.14495	1431.59925	1.721378986	1.86E-07	1.30E-06	yes	DNA gyrase subunit A [Acinetobacter baumannii]	-	GO:0043232	GO:0032550;GO:0003676//nucleic acid binding;GO:0016853//isomerase activity;GO:0008094//DNA-dependent ATPase activity	GO:0006260//DNA replication
Unigene0001114	60.5	95	433.2212	356.8846	120.9044	176.2071	395.0529	148.55575	-1.411041405	0.000567547	0.001982852	yes	amino acid ABC transporter substrate-binding protein, partial [Acinetobacter baumannii]	-	GO:0019867//outer membrane	GO:0046914//transition metal ion binding;GO:0060089	GO:0015688//iron chelate transport
Unigene0001116	11	106.5	58.7129	62.2225	112.9716	173.0454	60.4677	143.0085	1.241864289	0.021596337	0.045924298	yes	phosphonate ABC transporter, ATP-binding protein [Acinetobacter radioresistens]	-	GO:0043234//protein complex;GO:0016020//membrane	GO:0017111//nucleoside-triphosphatase activity;GO:0032550;GO:0015604//organic phosphonate transmembrane transporter activity	GO:0044765
Unigene0001117	15.5	154.5	106.1476	73.012	153.6272	268.8173	89.5798	211.22225	1.237516465	0.012847095	0.029416795	yes	DNA topoisomerase IV subunit A, partial [Acinetobacter baumannii]	-	GO:0019898//extrinsic component of membrane;GO:0043232	GO:0032550;GO:0003676//nucleic acid binding;GO:0016853//isomerase activity;GO:0008094//DNA-dependent ATPase activity	GO:0044763;GO:0006259//DNA metabolic process
Unigene0001120	18.5	240.5	101.2837	97.533	262.5831	363.5948	99.40835	313.08895	1.655133648	0.00011916	0.000492567	yes	PF09829 family protein [Acinetobacter sp.]	-	-	-	-
Unigene0001121	11	213	62.7466	98.6498	283.3817	503.6279	80.6982	393.5048	2.285772835	9.73E-06	5.18E-05	yes	--	-	-	-	-
Unigene0001122	197	208	1321.4885	1106.5672	310.9311	301.5138	1214.02785	306.22245	-1.987149558	3.63E-09	3.09E-08	yes	Mg2+ transporter-C, MgtC family protein [Acinetobacter baumannii]	-	-	-	-
Unigene0001123	40	12.5	224.6406	434.5167	18.505	34.1233	329.57865	26.31415	-3.646712089	2.41E-09	2.12E-08	yes	ligand-gated channel protein [Acinetobacter baumannii]	-	GO:0031224//intrinsic component of membrane;GO:0019867//outer membrane	GO:0060089;GO:0046914//transition metal ion binding	GO:0015688//iron chelate transport
Unigene0001125	29.5	273	242.651	197.1055	338.5368	637.1361	219.87825	487.83645	1.149692655	0.008971661	0.021756062	yes	--	-	-	-	-
Unigene0001126	59	1049.5	479.6967	513.2589	2175.3605	2124.9012	496.4778	2150.13085	2.114623346	2.58E-11	3.01E-10	yes	elongation factor G family protein [Acinetobacter baumannii]	-	-	GO:0017111//nucleoside-triphosphatase activity;GO:0008135//translation factor activity, nucleic acid binding;GO:0032550	GO:0034645//cellular macromolecule biosynthetic process
Unigene0001130	21	2480.5	263.7825	68.6736	5342.4497	3275.4809	166.22805	4308.9653	4.696105726	2.21E-21	7.01E-20	yes	--	-	-	-	-
Unigene0001131	6.5	898.5	82.565	26.9232	2231.5179	1128.5847	54.7441	1680.0513	4.939657988	1.50E-19	3.82E-18	yes	catechol 1,2-dioxygenase 2 [Acinetobacter baumannii]	-	-	GO:0019114;GO:0005506//iron ion binding	GO:0009712//catechol-containing compound metabolic process;GO:0044710
Unigene0001134	9.5	100	74.0856	48.9203	144.7058	159.3811	61.50295	152.04345	1.30575615	0.013372606	0.030453071	yes	MULTISPECIES: diguanylate phosphodiesterase [Acinetobacter calcoaceticus/baumannii]	-	-	GO:0060089	GO:0050794//regulation of cellular process
Unigene0001136	33.5	42.5	475.7767	148.5417	57.0747	120.5163	312.1592	88.7955	-1.813723515	0.004521443	0.012100656	yes	--	-	-	-	-
Unigene0001137	26	354	226.3629	103.8002	524.1833	502.3422	165.08155	513.26275	1.636518671	0.000188697	0.000739726	yes	--	-	-	-	-
Unigene0001138	42	73	321.7144	259.6427	132.8019	107.5118	290.67855	120.15685	-1.274505718	0.003605032	0.009945601	yes	RND transporter, partial [Acinetobacter baumannii]	-	GO:0031224//intrinsic component of membrane	-	-
Unigene0001139	56.5	947.5	552.5917	412.6712	1963.1496	1869.3437	482.63145	1916.24665	1.989289435	8.88E-10	8.24E-09	yes	--	-	-	-	-
Unigene0001140	21.5	240.5	119.2403	76.0743	224.4469	288.033	97.6573	256.23995	1.391695625	0.001080895	0.003484739	yes	glycosyl transferase 2 family protein [Acinetobacter baumannii]	-	-	GO:0003824//catalytic activity	-
Unigene0001145	817.5	12944.5	4285.8989	3611.4503	16826.0997	13000.6073	3948.6746	14913.3535	1.917164318	2.80E-11	3.23E-10	yes	30S ribosomal protein S4, partial [Acinetobacter baumannii]	-	GO:0044391	GO:0003723//RNA binding;GO:0005198//structural molecule activity	GO:0010467//gene expression
Unigene0001147	439	919	4280.1939	3408.8704	1715.5582	2123.4735	3844.53215	1919.51585	-1.002065571	0.000432022	0.001550452	yes	--	-	-	-	-
Unigene0001148	123	206	1018.841	810.8627	370.3259	358.8748	914.85185	364.60035	-1.327222188	0.000132813	0.000539215	yes	bacterial Ig-like domain family protein [Acinetobacter baumannii]	-	-	-	-
Unigene0001151	109.5	1480	782.8383	888.2561	1952.1056	3602.8678	835.5472	2777.4867	1.73298677	5.19E-07	3.41E-06	yes	Uncharacterised protein [Mycobacterium tuberculosis]	-	-	-	-
Unigene0001152	46	566.5	292.3044	465.8981	905.2163	1446.3042	379.10125	1175.76025	1.632938791	5.69E-05	0.000255424	yes	phosphoenolpyruvate carboxykinase, partial [Acinetobacter baumannii]	ko01100//Metabolic pathways//Global and overview maps//Metabolism;ko01110//Biosynthesis of secondary metabolites//Global and overview maps//Metabolism;ko00010//Glycolysis / Gluconeogenesis//Carbohydrate metabolism//Metabolism;ko00620//Pyruvate metabolism//Carbohydrate metabolism//Metabolism;ko00020//Citrate cycle (TCA cycle)//Carbohydrate metabolism//Metabolism	GO:0044424	GO:0046914//transition metal ion binding;GO:0004611//phosphoenolpyruvate carboxykinase activity;GO:0032550;GO:0016772//transferase activity, transferring phosphorus-containing groups;GO:0000166//nucleotide binding	GO:0006796//phosphate-containing compound metabolic process;GO:0006006//glucose metabolic process
Unigene0001153	8	106	29.854	94.9156	250.4791	180.8282	62.3848	215.65365	1.789449669	0.003377115	0.009505251	yes	lipid transporter ATP-binding/permease, partial [Acinetobacter baumannii]	-	GO:0043234//protein complex;GO:0031224//intrinsic component of membrane	GO:0032550;GO:0022892;GO:0042626//ATPase activity, coupled to transmembrane movement of substances	GO:0044763;GO:0044765
Unigene0001156	323.5	644.5	2570.0729	2321.2858	1336.6243	999.555	2445.67935	1168.08965	-1.066084262	0.000230886	0.00088707	yes	hypothetical protein, partial [Acinetobacter baumannii]	-	-	-	-
Unigene0001157	9.5	111	90.6763	59.8755	133.2897	282.1924	75.2759	207.74105	1.464526366	0.013715716	0.031036918	yes	istB-like ATP binding family protein [Acinetobacter baumannii]	-	GO:0044424	GO:0043565//sequence-specific DNA binding;GO:0032550	GO:0051052
Unigene0001158	30.5	1724	307.6657	233.2558	4908.7071	2294.1024	270.46075	3601.40475	3.735068602	1.18E-18	2.76E-17	yes	Uncharacterised protein [Bordetella pertussis]	-	-	-	-
Unigene0001159	184	226	916.1389	1290.9788	338.2072	335.6206	1103.55885	336.9139	-1.711711711	8.93E-07	5.63E-06	yes	2Fe-2S iron-sulfur cluster-binding domain protein [Acinetobacter sp.]	-	-	GO:0051536//iron-sulfur cluster binding;GO:0043169//cation binding	-
Unigene0001160	67	85.5	645.1964	372.388	164.5638	136.5557	508.7922	150.55975	-1.756740416	3.81E-05	0.000180623	yes	ribonuclease E/G family protein [Acinetobacter baumannii]	-	-	GO:0003676//nucleic acid binding;GO:0004518//nuclease activity	GO:0010467//gene expression;GO:0016070//RNA metabolic process
Unigene0001161	983	9687	7747.2922	7812.2262	18578.928	18590.9933	7779.7592	18584.96065	1.256338227	2.09E-06	1.24E-05	yes	Uncharacterised protein [Bordetella pertussis]	-	-	-	-
Unigene0001165	41.5	427.5	238.521	383.6553	805.4154	802.8472	311.08815	804.1313	1.370107646	0.000451143	0.001607557	yes	--	-	-	-	-
Unigene0001166	817.5	229	5306.9155	7025.9055	465.5726	387.8549	6166.4105	426.71375	-3.853090429	1.00E-33	8.63E-32	yes	alkane 1-monooxygenase, partial [Acinetobacter baumannii]	-	-	GO:0016713	GO:0044238;GO:0044710
Unigene0001169	102	93.5	566.3621	714.7194	135.3328	154.5698	640.54075	144.9513	-2.143722083	4.24E-08	3.11E-07	yes	ligand-gated channel protein [Acinetobacter baumannii]	-	GO:0031224//intrinsic component of membrane;GO:0019867//outer membrane	GO:0060089;GO:0046914//transition metal ion binding	GO:0015688//iron chelate transport
Unigene0001178	203.5	1932.5	1395.1574	1290.8908	3183.9113	2954.4664	1343.0241	3069.18885	1.192372225	1.32E-05	6.94E-05	yes	adenylosuccinate synthetase, partial [Acinetobacter baumannii]	ko01100//Metabolic pathways//Global and overview maps//Metabolism;ko00230//Purine metabolism//Nucleotide metabolism//Metabolism;ko00250//Alanine, aspartate and glutamate metabolism//Amino acid metabolism//Metabolism	GO:0044424	GO:0032550;GO:0046872//metal ion binding;GO:0016879//ligase activity, forming carbon-nitrogen bonds	GO:0006167//AMP biosynthetic process
Unigene0001179	88	34	602.6378	702.2377	67.8127	55.5308	652.43775	61.67175	-3.403158569	1.01E-15	1.90E-14	yes	--	-	-	-	-
Unigene0001180	40	81.5	318.597	300.5378	157.6348	146.3962	309.5674	152.0155	-1.026035119	0.016497227	0.036636129	yes	--	-	-	-	-
Unigene0001185	61.5	607	789.5869	334.2187	1214.8753	1306.6501	561.9028	1260.7627	1.165904264	0.004579191	0.012216052	yes	--	-	-	-	-
Unigene0001186	144	3459.5	656.0406	683.5706	2788.5822	5074.4885	669.8056	3931.53535	2.553278483	1.24E-13	1.83E-12	yes	S-adenosylmethionine synthetase, partial [Acinetobacter baumannii]	ko01100//Metabolic pathways//Global and overview maps//Metabolism;ko01110//Biosynthesis of secondary metabolites//Global and overview maps//Metabolism;ko00270//Cysteine and methionine metabolism//Amino acid metabolism//Metabolism	GO:0044424	GO:0032550;GO:0046872//metal ion binding;GO:0016765//transferase activity, transferring alkyl or aryl (other than methyl) groups	GO:0009108//coenzyme biosynthetic process
Unigene0001189	26.5	225	100.7406	170.9225	219.3364	364.2753	135.83155	291.80585	1.103190188	0.014999859	0.033548791	yes	3-dehydroquinate synthase [Acinetobacter calcoaceticus]	ko01100//Metabolic pathways//Global and overview maps//Metabolism;ko01110//Biosynthesis of secondary metabolites//Global and overview maps//Metabolism;ko00400//Phenylalanine, tyrosine and tryptophan biosynthesis//Amino acid metabolism//Metabolism	GO:0044424	GO:0016838//carbon-oxygen lyase activity, acting on phosphates	GO:0008652//cellular amino acid biosynthetic process;GO:0043650
Unigene0001191	310	113.5	2789.9651	1969.238	133.3377	280.2985	2379.60155	206.8181	-3.524285667	6.79E-19	1.62E-17	yes	hypothetical protein F918_02270 [Acinetobacter baumannii]	-	-	-	-
Unigene0001192	169.5	71.5	1542.4568	1343.4209	114.2185	178.7497	1442.93885	146.4841	-3.300194179	3.27E-17	6.94E-16	yes	hypothetical protein, partial [Acinetobacter sp.]	-	-	-	-
Unigene0001197	10.5	356.5	160.5822	36.818	709.3567	758.8423	98.7001	734.0995	2.894852168	3.38E-08	2.53E-07	yes	--	-	-	-	-
Unigene0001199	253	332.5	1992.6793	1840.5662	558.8871	655.8879	1916.62275	607.3875	-1.657877275	2.14E-08	1.65E-07	yes	--	-	-	-	-
Unigene0001202	37	456.5	381.1186	279.6232	825.5087	1107.9782	330.3709	966.74345	1.549046469	6.45E-05	0.000285938	yes	ribosome recycling factor [Acinetobacter calcoaceticus]	-	GO:0044424	-	GO:0043624//cellular protein complex disassembly;GO:0010467//gene expression
Unigene0001204	47.5	1397.5	379.9068	323.0781	2985.2094	1944.0556	351.49245	2464.6325	2.809806937	4.56E-16	8.99E-15	yes	Uncharacterised protein [Bordetella pertussis]	-	-	-	-
Unigene0001207	15.5	160	64.3429	99.1363	155.4754	268.7794	81.7396	212.1274	1.375823894	0.006621055	0.016838318	yes	--	-	-	-	-
Unigene0001210	344	3000	1957.0958	2156.4648	3910.7766	4862.1172	2056.7803	4386.4469	1.092665107	9.63E-05	0.000406643	yes	internalin [Acinetobacter calcoaceticus]	-	-	-	-
Unigene0001215	18	237	172.0524	100.9866	207.8701	636.062	136.5195	421.96605	1.628019893	0.003809819	0.010441571	yes	--	-	-	-	-
Unigene0001216	29.5	538.5	178.1632	102.9889	282.6555	921.2799	140.57605	601.9677	2.098335255	0.000105571	0.000441757	yes	--	-	-	-	-
Unigene0001217	123	1162.5	765.8201	589.9687	1393.0121	1654.1801	677.8944	1523.5961	1.168348042	9.10E-05	0.000388538	yes	--	-	-	-	-
Unigene0001224	1158	241	5532.4699	11714.2421	680.3843	228.7812	8623.356	454.58275	-4.245634596	8.13E-16	1.57E-14	yes	hypothetical protein NTHI1209_00003 [Haemophilus influenzae]	-	-	-	-
Unigene0001225	254.5	33.5	1262.4428	2540.356	74.7675	52.3482	1901.3994	63.55785	-4.902847477	3.48E-24	1.34E-22	yes	hypothetical protein NTHI1209_00003 [Haemophilus influenzae]	-	-	-	-
Unigene0001226	6	91.5	71.7104	26.3066	101.0788	237.7723	49.0085	169.42555	1.789547559	0.00869219	0.021201496	yes	--	-	-	-	-
Unigene0001228	258.5	304	1418.0923	1393.5318	466.444	331.0356	1405.81205	398.7398	-1.817884207	4.44E-09	3.72E-08	yes	--	-	-	-	-
Unigene0001229	228.5	275	1986.4522	1823.5965	520.1949	584.5392	1905.02435	552.36705	-1.786110271	5.39E-09	4.44E-08	yes	DJ-1/PfpI family protein [Acinetobacter baumannii]	-	-	GO:0016787//hydrolase activity	GO:0019538//protein metabolic process
Unigene0001230	54	37	640.5041	265.6136	72.8983	67.8588	453.05885	70.37855	-2.686490765	3.65E-07	2.45E-06	yes	--	-	-	-	-
Unigene0001231	67	7587	461.1887	359.1926	14505.7373	7440.8243	410.19065	10973.2808	4.741556511	3.56E-32	2.70E-30	yes	--	-	-	-	-
Unigene0001234	45.5	60	360.7196	247.7636	94.2718	94.5778	304.2416	94.4248	-1.687979703	0.000176437	0.000698223	yes	ligand-gated channel protein, partial [Acinetobacter baumannii]	-	GO:0019867//outer membrane	GO:0046914//transition metal ion binding;GO:0060089	GO:0015688//iron chelate transport
Unigene0001236	8	94	74.8531	54.919	165.7992	195.4272	64.88605	180.6132	1.476923087	0.006923494	0.017518539	yes	--	-	-	-	-
Unigene0001240	132	2101	1155.7652	942.9472	4125.8122	3835.3442	1049.3562	3980.5782	1.923473527	2.23E-11	2.62E-10	yes	antitermination protein NusG, partial [Staphylococcus aureus]	-	-	-	GO:0031555
Unigene0001241	327	5328.5	2056.7297	1905.8345	8892.037	6617.5927	1981.2821	7754.81485	1.968658027	1.51E-11	1.81E-10	yes	50S ribosomal protein L11 [Acinetobacter calcoaceticus]	ko03010//Ribosome//Translation//Genetic Information Processing	GO:0030529//ribonucleoprotein complex	GO:0019843//rRNA binding;GO:0005198//structural molecule activity	GO:0010467//gene expression
Unigene0001243	0	105.5	0	0	286.2317	157.0532	0.001	221.64245	17.75787469	1.66E-10	1.72E-09	yes	--	-	-	-	-
Unigene0001244	4	267	51.9966	12.7165	603.7821	340.2886	32.35655	472.03535	3.86676521	1.23E-10	1.29E-09	yes	nicotinate phosphoribosyltransferase, partial [Acinetobacter baumannii]	-	-	GO:0016763//transferase activity, transferring pentosyl groups	GO:0019359//nicotinamide nucleotide biosynthetic process
Unigene0001246	30	315.5	183.3413	249.815	553.7729	576.227	216.57815	564.99995	1.383363039	0.000632842	0.002186577	yes	--	-	-	-	-
Unigene0001247	419	592	2112.4529	2171.6179	812.9569	653.6084	2142.0354	733.28265	-1.546541013	3.91E-08	2.88E-07	yes	--	-	-	-	-
Unigene0001249	16827	5636	120640.8714	125467.1678	10880.2928	9117.2	123054.0196	9998.7464	-3.621400747	4.18E-35	4.03E-33	yes	--	-	-	-	-
Unigene0001250	14186.5	4409	108757.2436	118941.7775	9492.6921	7736.6943	113849.5106	8614.6932	-3.724184861	8.66E-36	9.43E-34	yes	--	-	-	-	-
Unigene0001253	95	18166	668.6744	646.1562	40535.1376	19835.4984	657.4153	30185.318	5.520898157	3.04E-40	6.35E-38	yes	nitroreductase [Acinetobacter pittii]	-	-	GO:0003824//catalytic activity	GO:0044710
Unigene0001265	12	156	76.6862	112.5279	223.9058	392.4179	94.60705	308.16185	1.703668669	0.001379123	0.004329203	yes	Predicted transcription regulator containing HTH domain [Yersinia pseudotuberculosis]	-	-	GO:0003677//DNA binding	-
Unigene0001266	21.5	226.5	206.7875	81.2775	263.2204	425.7364	144.0325	344.4784	1.258019141	0.009602346	0.023018064	yes	eamA-like transporter family protein [Acinetobacter baumannii]	-	GO:0031224//intrinsic component of membrane	-	-
Unigene0001268	9.5	127	110.4317	21.6061	252.0181	129.1658	66.0189	190.59195	1.52953618	0.018833318	0.040846286	yes	hypothetical protein J663_2583 [Acinetobacter baumannii]	-	-	-	-
Unigene0001272	1	138.5	0	13.4616	240.1468	281.6671	6.7308	260.90695	5.276613576	6.27E-11	6.92E-10	yes	--	-	-	-	-
Unigene0001274	54.5	753	532.4568	369.7304	1564.2225	1368.2992	451.0936	1466.26085	1.700643061	1.67E-06	1.01E-05	yes	--	-	-	-	-
Unigene0001275	30.5	718	367.8397	152.2403	1428.2095	1347.459	260.04	1387.83425	2.416029812	1.22E-08	9.57E-08	yes	FAD dependent oxidoreductase [Acinetobacter baumannii]	-	-	GO:0016638//oxidoreductase activity, acting on the CH-NH2 group of donors	GO:0046416//D-amino acid metabolic process;GO:0006524//alanine catabolic process
Unigene0001276	28.5	421	181.2359	182.8352	482.028	828.0522	182.03555	655.0401	1.847363004	1.34E-05	7.04E-05	yes	--	-	-	-	-
Unigene0001283	77.5	738	786.1554	554.8912	955.8281	2076.4061	670.5233	1516.1171	1.177021817	0.00432489	0.011649302	yes	tetratricopeptide repeat family protein [Acinetobacter baumannii]	-	-	-	-
Unigene0001285	17	189	77.0005	103.5733	170.5557	329.6954	90.2869	250.12555	1.470063851	0.003289716	0.00931157	yes	aspT/YidE/YbjL antiporter duplication domain protein [Acinetobacter baumannii]	-	GO:0031224//intrinsic component of membrane	GO:0015075//ion transmembrane transporter activity	GO:0030001//metal ion transport
Unigene0001289	46	94.5	528.67	298.3694	206.7678	186.8657	413.5197	196.81675	-1.071103055	0.015351601	0.034243777	yes	--	-	-	-	-
Unigene0001290	5.5	389	48.1253	42.3709	498.1002	1047.3859	45.2481	772.74305	4.094059655	8.14E-13	1.08E-11	yes	biofilm synthesis protein, partial [Acinetobacter baumannii]	-	-	GO:0022857//transmembrane transporter activity	GO:0044763
Unigene0001293	12	131	103.005	105.8034	292.4541	260.3211	104.4042	276.3876	1.404513141	0.004758972	0.012655227	yes	polysaccharide deacetylase, partial [Acinetobacter baumannii]	-	-	GO:0016787//hydrolase activity	GO:0044238
Unigene0001294	181.5	2462	1334.1758	1454.8991	4865.2117	4351.716	1394.53745	4608.46385	1.724499256	5.81E-10	5.60E-09	yes	RNA polymerase beta subunit, partial [Corynebacterium xerosis]	-	-	-	-
Unigene0001298	3.5	97	39.1419	21.5385	193.1027	196.2089	30.3402	194.6558	2.681622831	1.60E-05	8.20E-05	yes	--	-	-	-	-
Unigene0001299	119.5	1274.5	693.2885	1010.9603	3079.9866	1419.0758	852.1244	2249.5312	1.400488409	0.000297278	0.001113125	yes	aldehyde dehydrogenase family protein [Acinetobacter baumannii]	-	-	GO:0016620//oxidoreductase activity, acting on the aldehyde or oxo group of donors, NAD or NADP as acceptor	GO:0044237//cellular metabolic process;GO:0044710
Unigene0001300	279.5	86	2119.3915	2360.484	132.6439	205.3813	2239.93775	169.0126	-3.728255929	2.19E-25	9.01E-24	yes	--	-	-	-	-
Unigene0001303	298.5	5902.5	2338.77	2552.4512	13912.4177	9596.7344	2445.6106	11754.57605	2.264955891	9.58E-14	1.45E-12	yes	50S ribosomal protein L2 [Acinetobacter calcoaceticus]	-	GO:0044391	GO:0003723//RNA binding;GO:0003824//catalytic activity;GO:0005198//structural molecule activity	GO:0010467//gene expression
Unigene0001304	522.5	363	2383.9451	2131.5729	386.2733	366.8346	2257.759	376.55395	-2.583963013	1.46E-19	3.78E-18	yes	--	-	-	-	-
Unigene0001305	200.5	183	1688.8197	1348.7805	311.7273	349.0609	1518.8001	330.3941	-2.20067217	1.81E-10	1.87E-09	yes	signal peptide protein [Acinetobacter baumannii]	-	-	-	-
Unigene0001306	237.5	59	1722.8157	1723.0833	88.0224	119.9453	1722.9495	103.98385	-4.050449034	2.48E-26	1.20E-24	yes	hypothetical protein [Providencia rettgeri]	-	-	-	-
Unigene0001307	106.5	1730	871.2233	840.6979	3705.0539	3000.4937	855.9606	3352.7738	1.969738857	2.19E-11	2.58E-10	yes	DNA-directed RNA polymerase subunit beta', partial [Acinetobacter baumannii]	ko01100//Metabolic pathways//Global and overview maps//Metabolism;ko00230//Purine metabolism//Nucleotide metabolism//Metabolism;ko00240//Pyrimidine metabolism//Nucleotide metabolism//Metabolism;ko03020//RNA polymerase//Transcription//Genetic Information Processing	-	GO:0034062//RNA polymerase activity;GO:0003676//nucleic acid binding	GO:0034645//cellular macromolecule biosynthetic process
Unigene0001310	221.5	70	1174.2575	913.6349	82.4833	74.1487	1043.9462	78.316	-3.736596473	1.02E-22	3.62E-21	yes	--	-	-	-	-
Unigene0001311	75.5	15	649.7867	551.6591	31.7762	25.2047	600.7229	28.49045	-4.398149348	1.39E-19	3.62E-18	yes	amino acid transporter [Acinetobacter pittii]	-	GO:0031224//intrinsic component of membrane	-	GO:0046942//carboxylic acid transport
Unigene0001314	350	3431.5	1800.9337	1803.4343	4221.8362	4342.2667	1802.184	4282.05145	1.248555815	3.99E-06	2.26E-05	yes	Uncharacterised protein [Salmonella enterica]	-	-	-	-
Unigene0001317	29.5	349.5	339.9166	196.492	796.4707	677.6954	268.2043	737.08305	1.458494815	0.000420647	0.001518329	yes	--	-	-	-	-
Unigene0001318	84	1697	461.7587	273.2162	1259.7455	2213.0544	367.48745	1736.39995	2.240332399	1.84E-09	1.63E-08	yes	--	-	-	-	-
Unigene0001320	48.5	418.5	294.3309	220.4467	407.4634	649.3338	257.3888	528.3986	1.037677367	0.008613938	0.021087734	yes	--	-	-	-	-
Unigene0001323	44	83.5	278.6374	438.072	140.2683	201.613	358.3547	170.94065	-1.067892763	0.017656606	0.038594937	yes	ligand-gated channel protein, partial [Acinetobacter pittii]	-	GO:0031224//intrinsic component of membrane;GO:0019867//outer membrane	GO:0060089;GO:0046914//transition metal ion binding	GO:0015688//iron chelate transport
Unigene0001328	67	82	557.2747	569.4936	146.2798	189.1421	563.38415	167.71095	-1.748142089	9.24E-06	4.95E-05	yes	--	-	-	-	-
Unigene0001329	42	783	331.2008	220.9081	894.2745	1534.4546	276.05445	1214.36455	2.137176818	1.34E-07	9.45E-07	yes	GTP-binding protein LepA [Acinetobacter calcoaceticus]	-	GO:0016020//membrane	GO:0017111//nucleoside-triphosphatase activity;GO:0032550;GO:0043021//ribonucleoprotein complex binding;GO:0008135//translation factor activity, nucleic acid binding	GO:0006417//regulation of translation
Unigene0001330	30.5	626.5	215.1311	243.3362	702.1368	1617.6005	229.23365	1159.86865	2.339070693	3.40E-07	2.30E-06	yes	--	-	-	-	-
Unigene0001334	6.5	5.5	59.4561	50.8928	15.963	6.2091	55.17445	11.08605	-2.315254924	0.004427553	0.011874754	yes	--	-	-	-	-
Unigene0001336	17	191.5	83.2807	146.6454	244.8371	412.2475	114.96305	328.5423	1.514908888	0.002136311	0.00639362	yes	Uncharacterised protein [Bordetella pertussis]	-	-	-	-
Unigene0001338	371	339	2540.3654	1737.6446	483.5615	435.2522	2139.005	459.40685	-2.219095582	1.53E-12	2.00E-11	yes	--	-	-	-	-
Unigene0001341	17.5	448.5	204.5481	44.4667	549.1794	849.7113	124.5074	699.44535	2.489979849	5.21E-06	2.93E-05	yes	muconate cycloisomerase, partial [Acinetobacter baumannii]	-	-	GO:0046914//transition metal ion binding;GO:0016872//intramolecular lyase activity	GO:0006520//cellular amino acid metabolic process
Unigene0001344	1653.5	182.5	9394.0597	17049.8367	329.8409	410.1427	13221.9482	369.9918	-5.15929766	1.70E-39	3.28E-37	yes	--	-	-	-	-
Unigene0001349	33	1529	151.0741	221.6832	1699.414	2623.2907	186.37865	2161.35235	3.535625772	1.47E-21	4.79E-20	yes	--	-	-	-	-
Unigene0001350	27	1448	335.5021	123.0774	2396.4246	3151.4116	229.28975	2773.9181	3.596681424	8.00E-18	1.82E-16	yes	alanine racemase, partial [Acinetobacter baumannii]	ko01100//Metabolic pathways//Global and overview maps//Metabolism	-	GO:0047661;GO:0043168//anion binding	GO:0046145
Unigene0001351	31.5	359.5	290.164	206.2378	631.7565	706.428	248.2009	669.09225	1.430696787	0.000338122	0.001249257	yes	--	-	-	-	-
Unigene0001357	25.5	315.5	236.825	195.4758	562.3192	717.2344	216.1504	639.7768	1.565533171	0.000147095	0.0005905	yes	SPFH domain / Band 7 family protein [Acinetobacter baumannii]	-	-	GO:0016787//hydrolase activity	GO:0019538//protein metabolic process
Unigene0001358	27.5	356	290.164	153.0151	755.9168	564.3848	221.58955	660.1508	1.574905774	0.000252626	0.000963209	yes	pretranslocase subunit SecD domain protein, partial [Acinetobacter baumannii]	-	GO:0031224//intrinsic component of membrane;GO:0044464	GO:0008320//protein transmembrane transporter activity	GO:0006886//intracellular protein transport
Unigene0001363	212	4498	1628.8087	1161.6916	7609.1854	6341.9796	1395.25015	6975.5825	2.321789894	3.13E-14	4.96E-13	yes	--	-	-	-	-
Unigene0001366	20	166.5	169.0931	151.6313	315.9002	325.7069	160.3622	320.80355	1.000355992	0.022259239	0.047094082	yes	aldehyde dehydrogenase family protein [Acinetobacter baumannii]	-	-	GO:0016620//oxidoreductase activity, acting on the aldehyde or oxo group of donors, NAD or NADP as acceptor	GO:0044710
Unigene0001368	180	2412.5	1766.4044	1354.9031	5395.9612	4517.4176	1560.65375	4956.6894	1.667226365	9.62E-09	7.65E-08	yes	Uncharacterised protein [Bordetella pertussis]	-	-	-	-
Unigene0001369	148	1347.5	1008.7581	971.4027	2012.2244	2348.9108	990.0804	2180.5676	1.139086126	5.80E-05	0.000259343	yes	isocitrate dehydrogenase, partial [Acinetobacter calcoaceticus]	ko01100//Metabolic pathways//Global and overview maps//Metabolism;ko01110//Biosynthesis of secondary metabolites//Global and overview maps//Metabolism;ko00020//Citrate cycle (TCA cycle)//Carbohydrate metabolism//Metabolism;ko00480//Glutathione metabolism//Metabolism of other amino acids//Metabolism;ko04146//Peroxisome//Transport and catabolism//Cellular Processes	-	GO:0004448//isocitrate dehydrogenase activity;GO:0043169//cation binding	GO:0006101//citrate metabolic process
Unigene0001370	227.5	2279.5	1224.1551	1322.8203	3079.9076	3140.4548	1273.4877	3110.1812	1.288213609	2.04E-06	1.21E-05	yes	isocitrate dehydrogenase, partial [Acinetobacter baumannii]	ko01100//Metabolic pathways//Global and overview maps//Metabolism;ko01110//Biosynthesis of secondary metabolites//Global and overview maps//Metabolism;ko00020//Citrate cycle (TCA cycle)//Carbohydrate metabolism//Metabolism;ko00480//Glutathione metabolism//Metabolism of other amino acids//Metabolism;ko04146//Peroxisome//Transport and catabolism//Cellular Processes	-	GO:0004448//isocitrate dehydrogenase activity;GO:0043169//cation binding	GO:0006101//citrate metabolic process
Unigene0001372	21.5	258	173.3221	146.2395	335.0467	586.4548	159.7808	460.75075	1.527892456	0.000572374	0.001996932	yes	--	-	-	-	-
Unigene0001374	63.5	106.5	461.6047	415.9167	148.3942	206.3577	438.7607	177.37595	-1.306623897	0.000988956	0.003225697	yes	--	-	-	-	-
Unigene0001375	66.5	970	343.3045	509.4831	1670.0912	1429.1964	426.3938	1549.6438	1.861678271	2.64E-08	2.00E-07	yes	--	-	-	-	-
Unigene0001378	185	314.5	1795.9232	1361.091	659.6819	612.1225	1578.5071	635.9022	-1.311683945	8.80E-05	0.000377269	yes	toxin [Acinetobacter calcoaceticus]	-	-	-	GO:0050896//response to stimulus
Unigene0001385	12	208	32.0835	89.4497	263.5861	284.1277	60.7666	273.8569	2.172071753	1.52E-05	7.90E-05	yes	Uncharacterised protein [Bordetella pertussis]	-	-	-	-
Unigene0001386	79.5	31006.5	187.6224	239.7127	20229.3679	20916.1172	213.66755	20572.74255	6.589222502	4.49E-79	1.13E-75	yes	phenol 2-monooxygenase [Acinetobacter baumannii]	-	-	GO:0016709//oxidoreductase activity, acting on paired donors, with incorporation or reduction of molecular oxygen, NAD(P)H as one donor, and incorporation of one atom of oxygen	GO:0044237//cellular metabolic process;GO:0044710
Unigene0001392	3	55	15.7091	23.0513	69.5913	108.2758	19.3802	88.93355	2.198144316	0.002330848	0.006893477	yes	--	-	-	-	-
Unigene0001394	0	19.5	0	0	58.144	18.093	0.001	38.1185	15.21820373	0.000886187	0.002928626	yes	fimbrial protein [Acinetobacter pittii]	-	GO:0042995//cell projection	-	GO:0022610
Unigene0001395	6.5	119	27.7384	67.8379	176.8737	276.1602	47.78815	226.51695	2.244894186	0.00021015	0.000813639	yes	--	-	-	-	-
Unigene0001396	107	181.5	615.4729	819.95	278.8506	324.7596	717.71145	301.8051	-1.249786752	0.000715573	0.002435475	yes	--	-	-	-	-
Unigene0001403	2162.5	434.5	10794.9282	18228.4074	1093.4879	361.4375	14511.6678	727.4627	-4.318196248	6.64E-18	1.53E-16	yes	cell wall-associated hydrolase [Burkholderia multivorans]	-	-	-	-
Unigene0001404	8	177	61.0004	74.5924	237.4758	505.3867	67.7964	371.43125	2.453814627	1.88E-05	9.46E-05	yes	tRNA synthetases class II core domain family protein [Acinetobacter baumannii]	ko00970//Aminoacyl-tRNA biosynthesis//Translation//Genetic Information Processing	GO:0044424	GO:0003723//RNA binding;GO:0032550;GO:0046872//metal ion binding;GO:0004812//aminoacyl-tRNA ligase activity	GO:0006418//tRNA aminoacylation for protein translation
Unigene0001409	18.5	324	167.088	129.4015	411.2213	829.8165	148.24475	620.5189	2.06549414	1.88E-05	9.47E-05	yes	AAA domain family protein [Acinetobacter baumannii]	-	-	GO:0004386//helicase activity;GO:0004518//nuclease activity	GO:0006259//DNA metabolic process;GO:0032392//DNA geometric change
Unigene0001410	77	134	701.631	586.2773	253.1314	282.9154	643.95415	268.0234	-1.264599009	0.000974486	0.003186799	yes	polyketide cyclase / dehydrase and lipid transport family protein [Acinetobacter baumannii]	-	GO:0031224//intrinsic component of membrane	GO:0004888//transmembrane signaling receptor activity	GO:0050794//regulation of cellular process
Unigene0001411	40.5	330.5	185.2518	219.2218	285.1867	529.215	202.2368	407.20085	1.009695032	0.01922647	0.04159094	yes	hypothetical protein J536_3772 [Acinetobacter baumannii]	-	-	-	-
Unigene0001412	24.5	249	175.787	123.8144	298.751	421.4968	149.8007	360.1239	1.265448983	0.002632693	0.007668484	yes	hypothetical protein [Acinetobacter baumannii]	-	-	-	-
Unigene0001414	13	177	125.8133	67.6926	341.1668	266.2836	96.75295	303.7252	1.650389059	0.000707562	0.002411487	yes	--	-	-	-	-
Unigene0001415	61.5	570.5	417.8339	343.5596	767.3818	920.8579	380.69675	844.11985	1.148805597	0.001030156	0.003342669	yes	--	-	-	-	-
Unigene0001416	38.5	413.5	283.2839	308.4118	780.2004	769.1849	295.84785	774.69265	1.388768641	0.000204059	0.000793737	yes	hydrogenase expression protein HypA, partial [Acinetobacter calcoaceticus]	-	GO:0031224//intrinsic component of membrane	-	GO:0051234//establishment of localization
Unigene0001419	5.5	4	27.848	54.4848	5.6076	9.6941	41.1664	7.65085	-2.427775347	0.009207323	0.022177254	yes	--	-	-	-	-
Unigene0001420	199.5	174	1333.3067	1003.0629	182.6202	302.5124	1168.1848	242.5663	-2.267817484	3.06E-09	2.62E-08	yes	--	-	-	-	-
Unigene0001424	77.5	1113.5	577.9834	407.9574	1315.5878	2038.4948	492.9704	1677.0413	1.766345289	2.28E-07	1.57E-06	yes	ribonucleotide-diphosphate reductase subunit alpha, partial [Acinetobacter baumannii]	-	-	GO:0019842//vitamin binding;GO:0032550;GO:0016728	GO:0006259//DNA metabolic process;GO:0044710
Unigene0001425	43.5	480.5	355.8356	387.8802	970.3754	1034.1316	371.8579	1002.2535	1.430424128	6.62E-05	0.000292261	yes	hypothetical protein, partial [Acinetobacter baumannii]	-	-	-	-
Unigene0001431	362.5	301	2785.6844	3364.115	739.0412	511.7571	3074.8997	625.39915	-2.297690188	2.31E-13	3.29E-12	yes	transposase [Pseudomonas stutzeri]	-	-	GO:0003824//catalytic activity	GO:0006310//DNA recombination
Unigene0001432	207	40	1377.4281	1081.3485	49.9254	63.2932	1229.3883	56.6093	-4.440757766	2.11E-27	1.15E-25	yes	hypothetical protein ACIN5032_B0004 [Acinetobacter baumannii]	-	-	-	-
Unigene0001441	154	0	2114.3521	5.053	0	0	1059.70255	0.001	-20.01522794	9.95E-08	7.12E-07	yes	--	-	-	-	-
Unigene0001442	135.5	0	2095.4763	34.8098	0	0	1065.14305	0.001	-20.02261577	2.57E-09	2.23E-08	yes	--	-	-	-	-
Unigene0001443	139	0	2265.8207	24.2688	0	0	1145.04475	0.001	-20.12697255	9.32E-09	7.46E-08	yes	2OG-Fe(II) oxygenase [Pseudomonas sp.]	-	-	-	-
Unigene0001446	470.5	99	3185.8952	4307.7082	279.0912	108.5582	3746.8017	193.8247	-4.272835288	8.91E-24	3.38E-22	yes	Conserved protein [Lactobacillus rhamnosus]	-	-	-	-
Unigene0001448	163	54.5	1294.8086	1185.8482	80.9152	119.3667	1240.3284	100.14095	-3.630618199	3.64E-20	1.05E-18	yes	hypothetical protein F980_00031 [Acinetobacter lwoffii]	-	-	-	-
Unigene0001450	101	50.5	876.1767	695.8606	89.1243	98.1045	786.01865	93.6144	-3.069761173	2.38E-13	3.37E-12	yes	--	-	-	-	-
Unigene0001451	331.5	6780.5	2083.7732	2625.3524	13743.4636	9933.524	2354.5628	11838.4938	2.329954433	1.31E-14	2.22E-13	yes	hypothetical protein [Chromobacterium sp.]	-	-	-	-
Unigene0001454	54	604.5	316.571	351.0985	776.8086	1053.3161	333.83475	915.06235	1.454735911	5.36E-05	0.000244414	yes	hemolysin [Acinetobacter calcoaceticus]	-	-	-	-
Unigene0001458	5.5	155	39.0119	34.3472	160.2533	338.9656	36.67955	249.60945	2.76662471	7.70E-06	4.19E-05	yes	taurine ABC transporter permease [Acinetobacter sp.]	-	GO:0031224//intrinsic component of membrane	-	GO:0051234//establishment of localization
Unigene0001459	6.5	313.5	35.6736	30.5357	293.3205	474.3786	33.10465	383.84955	3.535435174	7.10E-12	8.76E-11	yes	--	-	-	-	-
Unigene0001460	6.5	128.5	68.785	43.2573	189.9533	330.4356	56.02115	260.19445	2.215546685	0.00020331	0.000792054	yes	--	-	-	-	-
Unigene0001462	35.5	17.5	263.8781	264.5933	31.8812	31.2318	264.2357	31.5565	-3.065816291	4.22E-09	3.56E-08	yes	--	-	-	-	-
Unigene0001463	51.5	30	354.4928	409.6387	48.1827	61.0839	382.06575	54.6333	-2.805968461	3.51E-09	3.00E-08	yes	lipoyl synthase [Acinetobacter baumannii]	ko01100//Metabolic pathways//Global and overview maps//Metabolism;ko00785//Lipoic acid metabolism//Metabolism of cofactors and vitamins//Metabolism	GO:0044424	GO:0043169//cation binding;GO:0016783//sulfurtransferase activity;GO:0051536//iron-sulfur cluster binding	GO:0006633//fatty acid biosynthetic process;GO:0018065//protein-cofactor linkage
Unigene0001464	49	22.5	318.5683	298.9577	38.7871	29.4004	308.763	34.09375	-3.178920684	9.89E-11	1.06E-09	yes	lipoyl synthase [Acinetobacter sp.]	ko01100//Metabolic pathways//Global and overview maps//Metabolism;ko00785//Lipoic acid metabolism//Metabolism of cofactors and vitamins//Metabolism	GO:0044424	GO:0043169//cation binding;GO:0016783//sulfurtransferase activity;GO:0051536//iron-sulfur cluster binding	GO:0006633//fatty acid biosynthetic process;GO:0018065//protein-cofactor linkage
Unigene0001465	89	66.5	554.7673	800.4875	143.3608	108.1467	677.6274	125.75375	-2.429890789	8.83E-09	7.11E-08	yes	lipoyl synthase [Acinetobacter baumannii]	ko01100//Metabolic pathways//Global and overview maps//Metabolism;ko00785//Lipoic acid metabolism//Metabolism of cofactors and vitamins//Metabolism	GO:0044424	GO:0043169//cation binding;GO:0016783//sulfurtransferase activity;GO:0051536//iron-sulfur cluster binding	GO:0006633//fatty acid biosynthetic process;GO:0018065//protein-cofactor linkage
Unigene0001467	55.5	23	464.3452	386.5472	30.568	54.088	425.4462	42.328	-3.329292479	3.23E-11	3.69E-10	yes	proline-specific permease ProY, partial [Acinetobacter baumannii]	-	GO:0031224//intrinsic component of membrane	GO:0046943//carboxylic acid transmembrane transporter activity	GO:0044763;GO:0006865//amino acid transport
Unigene0001468	113.5	84	769.2	798.502	118.6381	164.0772	783.851	141.35765	-2.471229481	3.67E-10	3.68E-09	yes	Uncharacterised protein [Mycobacterium tuberculosis]	-	-	-	-
Unigene0001474	1205	11736	8589.9918	7774.3181	14712.9396	23767.8874	8182.15495	19240.4135	1.233587041	5.45E-05	0.000248344	yes	PF08908 domain protein [Acinetobacter sp.]	-	-	-	-
Unigene0001478	62	670.5	327.4069	332.6059	718.8655	1017.8668	330.0064	868.36615	1.395809485	9.23E-05	0.000391978	yes	PF11162 family protein [Acinetobacter sp.]	-	-	-	-
Unigene0001485	268.5	446.5	1497.8717	2543.9222	828.5137	865.1733	2020.89695	846.8435	-1.254828474	0.000111015	0.00046042	yes	--	-	-	-	-
Unigene0001486	137.5	24	1261.7512	932.4921	44.5087	46.1668	1097.12165	45.33775	-4.596866896	3.11E-24	1.22E-22	yes	hypothetical protein [Yersinia pestis]	-	-	-	-
Unigene0001487	107.5	17.5	748.5891	608.4638	23.6452	29.1248	678.52645	26.385	-4.684615167	1.05E-22	3.65E-21	yes	hypothetical protein [Candidatus Regiella]	-	-	-	-
Unigene0001488	45.5	8	552.5917	209.4729	7.4181	23.0834	381.0323	15.25075	-4.642961201	1.02E-10	1.09E-09	yes	--	-	-	-	-
Unigene0001490	805	540	3962.3959	3925.7439	430.9721	857.8101	3944.0699	644.3911	-2.613676647	8.74E-14	1.34E-12	yes	DNA replication protein [Acinetobacter sp.]	-	GO:0044424	GO:0034061	GO:0006259//DNA metabolic process
Unigene0001491	92.5	92.5	730.0627	658.2565	125.7536	209.4365	694.1596	167.59505	-2.050287864	7.66E-07	4.93E-06	yes	--	-	-	-	-
Unigene0001492	147.5	101	1230.5872	972.8109	144.8379	215.3954	1101.69905	180.11665	-2.612726723	9.73E-12	1.18E-10	yes	DNA replication protein, partial [Acinetobacter johnsonii]	-	-	-	-
Unigene0001493	1047	780.5	6112.5731	5400.5679	742.3952	1327.7701	5756.5705	1035.08265	-2.475463607	1.56E-13	2.26E-12	yes	--	-	-	-	-
Unigene0001497	212	2363	1880.7609	1651.5861	4105.0462	5361.1449	1766.1735	4733.09555	1.422156974	7.06E-07	4.58E-06	yes	oxidoreductase [Acinetobacter pittii]	-	-	GO:0051536//iron-sulfur cluster binding;GO:0043169//cation binding;GO:0003824//catalytic activity	GO:0044710
Unigene0001501	21	188	194.8975	157.2939	262.9427	492.5577	176.0957	377.7502	1.101072838	0.020706613	0.044257734	yes	Uncharacterised protein [Mycobacterium tuberculosis]	-	-	-	-
Unigene0001502	651.5	96.5	4170.8066	6256.0078	262.9427	120.0864	5213.4072	191.51455	-4.76670064	9.33E-31	5.99E-29	yes	3,4-dihydroxy-2-butanone-4-phosphate synthase [Haemophilus influenzae]	-	-	GO:0003824//catalytic activity	-
Unigene0001503	430	367	3070.4965	2983.4304	621.6271	627.4526	3026.96345	624.53985	-2.277005721	8.68E-16	1.65E-14	yes	--	-	-	-	-
Unigene0001504	199.5	97	1047.1733	719.8162	65.5106	138.0258	883.49475	101.7682	-3.117934736	5.32E-13	7.16E-12	yes	hypothetical protein ABCIP7010_pABCIP70.10p0013 (plasmid) [Acinetobacter baumannii]	-	-	-	-
Unigene0001505	326	519	1526.2777	1338.5001	382.8767	716.9999	1432.3889	549.9383	-1.381081573	4.62E-05	0.000213442	yes	Uncharacterised protein [Mycobacterium tuberculosis]	-	-	-	-
Unigene0001507	54	556	314.4455	547.9261	1359.353	872.2678	431.1858	1115.8104	1.371710331	0.000724889	0.002457168	yes	fimbrial protein, partial [Acinetobacter baumannii]	-	-	-	GO:0051234//establishment of localization
Unigene0001508	76.5	758.5	520.2864	429.4454	1212.0905	1032.3609	474.8659	1122.2257	1.240770792	0.000169181	0.000671631	yes	ribonuclease E [Acinetobacter baumannii]	-	GO:0044424;GO:0005886//plasma membrane	GO:0003676//nucleic acid binding;GO:0004519//endonuclease activity;GO:0046914//transition metal ion binding;GO:0004540//ribonuclease activity	GO:0090501//RNA phosphodiester bond hydrolysis;GO:0006401//RNA catabolic process;GO:0006399//tRNA metabolic process;GO:0010467//gene expression;GO:0016072//rRNA metabolic process
Unigene0001509	62	56.5	356.5402	443.566	95.2052	84.1821	400.0531	89.69365	-2.157113749	3.45E-07	2.33E-06	yes	--	-	-	-	-
Unigene0001510	73	75.5	310.035	602.7948	137.3452	101.9898	456.4149	119.6675	-1.9313145	1.66E-05	8.44E-05	yes	LysR substrate binding domain protein [Acinetobacter calcoaceticus]	-	-	GO:0003676//nucleic acid binding;GO:0001071//nucleic acid binding transcription factor activity	GO:0010468//regulation of gene expression;GO:0034645//cellular macromolecule biosynthetic process
Unigene0001511	6	66.5	72.1035	37.7869	120.3003	161.356	54.9452	140.82815	1.357870383	0.023445806	0.049312966	yes	--	-	-	-	-
Unigene0001512	3861.5	2304.5	33208.825	34000.6654	4809.9362	4926.7379	33604.7452	4868.33705	-2.787164006	1.22E-23	4.55E-22	yes	--	-	-	-	-
Unigene0001513	65	0.5	1221.2278	0	1.8916	0	610.6139	0.9458	-9.334509574	8.76E-07	5.54E-06	yes	--	-	-	-	-
Unigene0001516	9	163	74.4248	54.6048	234.7871	319.5304	64.5148	277.15875	2.10301049	5.03E-05	0.000230144	yes	--	-	-	-	-
Unigene0001521	80	43	399.3667	406.7176	74.4164	29.8795	403.04215	52.14795	-2.950248278	3.82E-10	3.79E-09	yes	enoyl-CoA hydratase/isomerase family protein [Acinetobacter baumannii]	-	-	GO:0016836//hydro-lyase activity	-
Unigene0001523	13.5	175	99.9368	124.6486	249.5326	471.7364	112.2927	360.6345	1.683273275	0.000981892	0.003206833	yes	--	-	-	-	-
Unigene0001524	49	657	393.0569	418.1541	1369.2464	1276.5896	405.6055	1322.918	1.70557452	1.01E-06	6.35E-06	yes	--	-	-	-	-
Unigene0001526	13.5	159.5	142.9531	97.3917	279.6305	390.2852	120.1724	334.95785	1.478873973	0.002341484	0.006916767	yes	--	-	-	-	-
Unigene0001527	7	201.5	78.0238	22.8981	213.6711	435.1145	50.46095	324.3928	2.684502526	6.50E-06	3.61E-05	yes	--	-	-	-	-
Unigene0001528	12.5	214	132.045	76.1201	300.0759	531.8917	104.08255	415.9838	1.998799132	8.34E-05	0.000360116	yes	ABC transporter ATP-binding protein, partial [Acinetobacter baumannii]	-	-	GO:0015116//sulfate transmembrane transporter activity;GO:0017111//nucleoside-triphosphatase activity;GO:0032550	GO:0008272//sulfate transport
Unigene0001529	62.5	712	346.9397	357.344	730.8524	1226.3059	352.14185	978.57915	1.474531851	8.08E-05	0.000350689	yes	hypothetical protein Y695_02002 [Hydrogenophaga sp.]	-	-	-	-
Unigene0001530	27	322.5	159.9608	170.7079	508.0429	452.5562	165.33435	480.29955	1.538547966	0.00012796	0.000524613	yes	riboflavin synthase, alpha subunit [Acinetobacter sp.]	ko01100//Metabolic pathways//Global and overview maps//Metabolism;ko00740//Riboflavin metabolism//Metabolism of cofactors and vitamins//Metabolism	-	GO:0016765//transferase activity, transferring alkyl or aryl (other than methyl) groups	GO:0006771//riboflavin metabolic process
Unigene0001531	67	879	752.6129	339.2944	1373.0662	1905.2722	545.95365	1639.1692	1.586114401	5.60E-05	0.00025303	yes	--	-	-	-	-
Unigene0001534	446	25177.5	3350.0875	3192.772	53533.8287	35281.543	3271.42975	44407.68585	3.762816196	3.94E-31	2.67E-29	yes	--	-	-	-	-
Unigene0001536	42	524	221.558	292.599	733.1506	856.1004	257.0785	794.6255	1.628066131	9.44E-06	5.05E-05	yes	--	-	-	-	-
Unigene0001537	81.5	796	785.5377	392.15	1019.1907	1635.6384	588.84385	1327.41455	1.172661978	0.002819618	0.008137262	yes	hypothetical protein ESA_00522 [Cronobacter sakazakii]	-	-	-	-
Unigene0001538	69	126.5	546.1663	389.268	202.6733	202.0757	467.71715	202.3745	-1.208608814	0.002049193	0.006162338	yes	DNA modification/repair radical SAM protein [Acinetobacter baumannii]	-	-	GO:0003676//nucleic acid binding;GO:0051540	GO:0006259//DNA metabolic process
Unigene0001539	136.5	172	904.4956	925.5751	325.9206	232.0038	915.03535	278.9622	-1.713757832	1.66E-06	1.00E-05	yes	heme utilization protein [Acinetobacter pittii]	-	-	-	-
Unigene0001541	11	124.5	81.6086	86.4868	217.2804	246.2081	84.0477	231.74425	1.463253298	0.004358375	0.011726883	yes	--	-	-	-	-
Unigene0001542	20.5	240	95.4681	121.4097	179.4217	451.9718	108.4389	315.69675	1.541657025	0.002717851	0.00787988	yes	--	-	-	-	-
Unigene0001545	134	272	1028.948	789.5064	401.7316	475.7575	909.2272	438.74455	-1.051259639	0.002496408	0.007339792	yes	aminotransferase, partial [Acinetobacter baumannii]	-	-	GO:0043168//anion binding;GO:0016769//transferase activity, transferring nitrogenous groups	GO:0008152//metabolic process
Unigene0001546	27	358.5	242.9498	142.6	397.892	800.0589	192.7749	598.97545	1.635579653	0.000467861	0.001660044	yes	conserved domain protein [Acinetobacter baumannii]	-	-	-	-
Unigene0001552	45.5	38	408.4374	224.75	74.3362	47.5757	316.5937	60.95595	-2.376793591	4.49E-06	2.53E-05	yes	3-hydroxyisobutyrate dehydrogenase [Acinetobacter pittii]	ko01100//Metabolic pathways//Global and overview maps//Metabolism;ko00280//Valine, leucine and isoleucine degradation//Amino acid metabolism//Metabolism	-	GO:0016616//oxidoreductase activity, acting on the CH-OH group of donors, NAD or NADP as acceptor;GO:0000166//nucleotide binding;GO:0048037//cofactor binding	GO:0006739//NADP metabolic process;GO:0006573//valine metabolic process;GO:0009063//cellular amino acid catabolic process
Unigene0001555	143.5	110	797.4708	955.4792	157.6348	172.6761	876.475	165.15545	-2.407888363	3.08E-11	3.54E-10	yes	3-oxoacid CoA-transferase, B subunit [Acinetobacter sp.]	-	-	GO:0008410//CoA-transferase activity	-
Unigene0001556	11	8.5	82.404	105.8034	20.7414	15.0599	94.1037	17.90065	-2.394239474	0.00060543	0.002106391	yes	molybdopterin oxidoreductase [Acinetobacter calcoaceticus]	-	-	GO:0046914//transition metal ion binding;GO:0051540;GO:0016620//oxidoreductase activity, acting on the aldehyde or oxo group of donors, NAD or NADP as acceptor	GO:0044710
Unigene0001563	32	334	256.7508	166.2138	444.0132	593.0431	211.4823	518.52815	1.29388539	0.001752474	0.005360132	yes	DNA breaking-rejoining protein [Acinetobacter calcoaceticus]	-	-	-	-
Unigene0001565	3.5	59	44.819	13.1533	90.2489	127.3111	28.98615	108.78	1.907977701	0.00583953	0.015080435	yes	recombinase RecX [Acinetobacter baumannii]	-	GO:0044424	-	GO:0051052
Unigene0001569	70	618	563.2617	567.3567	1068.841	1355.9155	565.3092	1212.37825	1.100727794	0.001374777	0.004320976	yes	--	-	-	-	-
Unigene0001570	1743.5	3533	14499.9051	11614.8577	6275.6174	6327.7386	13057.3814	6301.678	-1.051057657	0.000107752	0.000449115	yes	--	-	-	-	-
Unigene0001574	8	159.5	40.7257	49.8001	166.7467	279.2859	45.2629	223.0163	2.300748233	2.73E-05	0.000133582	yes	tRNA (5-methylaminomethyl-2-thiouridylate)-methyltransferase [Acinetobacter calcoaceticus]	ko04122//Sulfur relay system//Folding, sorting and degradation//Genetic Information Processing	GO:0044424	GO:0016782//transferase activity, transferring sulfur-containing groups;GO:0003723//RNA binding;GO:0016741;GO:0032550	GO:0008033//tRNA processing
Unigene0001576	2	879.5	0	27.1352	1617.9291	1718.7595	13.5676	1668.3443	6.942107699	4.87E-34	4.35E-32	yes	phenol 2-monooxygenase [Acinetobacter pittii]	-	-	GO:0043169//cation binding;GO:0051536//iron-sulfur cluster binding;GO:0016709//oxidoreductase activity, acting on paired donors, with incorporation or reduction of molecular oxygen, NAD(P)H as one donor, and incorporation of one atom of oxygen	GO:0018959;GO:0044710
Unigene0001579	30.5	35.5	183.1046	221.9565	28.8552	88.1277	202.53055	58.49145	-1.791841884	0.002443728	0.007201811	yes	fumarase C family protein [Acinetobacter baumannii]	-	-	GO:0003824//catalytic activity	GO:0006101//citrate metabolic process
Unigene0001581	12.5	158.5	123.606	83.7125	201.0323	421.0152	103.65925	311.02375	1.585175889	0.00357375	0.009891983	yes	--	-	-	-	-
Unigene0001582	82	837	423.2095	406.7176	996.2201	1050.7637	414.96355	1023.4919	1.302443163	2.26E-05	0.000112152	yes	pilus assembly protein PilW [Acinetobacter oleivorans]	-	-	-	-
Unigene0001584	108	219	551.4982	577.392	267.0226	289.913	564.4451	278.4678	-1.019322752	0.003114696	0.008888851	yes	general secretion pathway protein GspE [Acinetobacter baumannii]	-	-	GO:0022892;GO:0032550	GO:0008104//protein localization;GO:0051234//establishment of localization;GO:0030031//cell projection assembly
Unigene0001585	7.5	86.5	63.9052	41.0258	136.7241	146.823	52.4655	141.77355	1.434147442	0.011232494	0.02627208	yes	Zn-dependent oligopeptidase, partial [Acinetobacter baumannii]	-	-	GO:0004175//endopeptidase activity	GO:0019538//protein metabolic process
Unigene0001589	6.5	113	30.206	49.8641	161.1829	189.2691	40.03505	175.226	2.129881345	0.000180494	0.000710909	yes	--	-	-	-	-
Unigene0001590	234	132.5	1458.4726	1498.0947	219.8855	185.8986	1478.28365	202.89205	-2.865138876	1.16E-16	2.39E-15	yes	--	-	-	-	-
Unigene0001591	10829	2802.5	37070.0539	45265.2306	2923.7433	2305.9314	41167.64225	2614.83735	-3.97671771	1.14E-37	1.78E-35	yes	hypothetical protein BTI_1835 [Burkholderia thailandensis]	-	-	-	-
Unigene0001592	235	2630	1574.7794	1983.5494	5432.9025	4365.2689	1779.1644	4899.0857	1.461312703	3.69E-07	2.47E-06	yes	--	-	-	-	-
Unigene0001600	14	144	71.6496	110.9782	189.1618	282.6739	91.3139	235.91785	1.369378188	0.007167781	0.018045518	yes	peptidyl-prolyl cis-trans isomerase A [Acinetobacter sp.]	-	-	GO:0016859//cis-trans isomerase activity	GO:0018208//peptidyl-proline modification
Unigene0001602	105.5	36	776.8852	812.4043	61.1359	70.874	794.64475	66.00495	-3.589663913	3.85E-17	8.05E-16	yes	short-chain dehydrogenase [Acinetobacter oleivorans]	-	-	GO:0003824//catalytic activity	GO:0044710
Unigene0001603	111.5	1616.5	854.0054	961.2241	2825.7019	3622.1631	907.61475	3223.9325	1.828669578	8.80E-10	8.20E-09	yes	aconitate hydratase 2 [Acinetobacter calcoaceticus]	-	GO:0044444//cytoplasmic part	GO:0051536//iron-sulfur cluster binding;GO:0016836//hydro-lyase activity	GO:0006101//citrate metabolic process
Unigene0001604	45	29	355.3104	311.5538	50.606	52.4913	333.4321	51.54865	-2.693386451	2.55E-08	1.94E-07	yes	DNA-binding helix-turn-helix protein [Acinetobacter baumannii]	-	-	GO:0003677//DNA binding;GO:0001071//nucleic acid binding transcription factor activity	GO:0010468//regulation of gene expression;GO:0034645//cellular macromolecule biosynthetic process
Unigene0001606	4.5	0	39.3057	36.0478	0	0	37.67675	0.001	-15.2013869	0.001067458	0.003450299	yes	coenzyme F390 synthetase [Acinetobacter baumannii]	-	-	GO:0036094//small molecule binding;GO:0016878//acid-thiol ligase activity	GO:0019439//aromatic compound catabolic process
Unigene0001607	21	260.5	134.6819	160.5741	455.9545	443.0525	147.628	449.5035	1.606365972	9.23E-05	0.000391978	yes	--	-	-	-	-
Unigene0001609	70.5	1235	344.1789	271.0885	915.2332	1661.856	307.6337	1288.5446	2.066457015	1.04E-08	8.19E-08	yes	--	-	-	-	-
Unigene0001616	0	15.5	0	0	36.6742	24.0256	0.001	30.3499	14.88940414	0.001939036	0.005866285	yes	--	-	-	-	-
Unigene0001622	18	171.5	160.4575	74.9167	229.109	284.8686	117.6871	256.9888	1.126749294	0.017220151	0.037925312	yes	tetratricopeptide repeat family protein [Acinetobacter baumannii]	-	-	GO:0003824//catalytic activity	-
Unigene0001624	23	290.5	202.3065	148.4304	547.2939	499.7082	175.36845	523.50105	1.577803211	0.000115987	0.000480245	yes	exported protein [Acinetobacter gyllenbergii]	-	-	-	-
Unigene0001625	18.5	164	121.0575	130.2675	271.3919	271.3887	125.6625	271.3903	1.11081497	0.012285227	0.028389753	yes	--	-	-	-	-
Unigene0001630	75	760.5	494.1031	308.8123	854.913	1051.1194	401.4577	953.0162	1.247252754	0.000410665	0.00148444	yes	serine protease MucD family protein [Acinetobacter baumannii]	-	-	GO:0004175//endopeptidase activity	GO:0019538//protein metabolic process
Unigene0001636	90	1192.5	695.5532	570.3586	1507.6919	2512.4317	632.9559	2010.0618	1.667062967	8.71E-07	5.53E-06	yes	inosine-5-monophosphate dehydrogenase, partial [Acinetobacter baumannii]	ko01100//Metabolic pathways//Global and overview maps//Metabolism;ko01110//Biosynthesis of secondary metabolites//Global and overview maps//Metabolism;ko00230//Purine metabolism//Nucleotide metabolism//Metabolism	-	GO:0043169//cation binding;GO:0016616//oxidoreductase activity, acting on the CH-OH group of donors, NAD or NADP as acceptor;GO:0036094//small molecule binding	GO:0009152//purine ribonucleotide biosynthetic process
Unigene0001638	34	1192	267.8914	248.9626	1704.6138	2678.2895	258.427	2191.45165	3.084058136	1.24E-17	2.76E-16	yes	ribosome maturation factor rimP [Acinetobacter pittii]	-	GO:0044424	-	GO:0042254//ribosome biogenesis
Unigene0001639	56.5	555.5	279.9554	224.4192	375.8181	813.206	252.1873	594.51205	1.237210428	0.003604327	0.009945601	yes	transcriptional regulator [Acinetobacter oleivorans]	-	-	GO:0003676//nucleic acid binding;GO:0001071//nucleic acid binding transcription factor activity	GO:0010468//regulation of gene expression;GO:0034645//cellular macromolecule biosynthetic process
Unigene0001644	81.5	793	665.8625	587.5648	1179.5433	1757.2353	626.71365	1468.3893	1.228356186	0.000240048	0.000920856	yes	--	-	-	-	-
Unigene0001647	5.5	96	36.4111	46.7503	177.7974	180.6187	41.5807	179.20805	2.107649494	0.000268399	0.001014085	yes	--	-	-	-	-
Unigene0001648	384	479	3493.4159	2950.7801	1142.8525	772.5727	3222.098	957.7126	-1.750335687	1.13E-08	8.88E-08	yes	--	-	-	-	-
Unigene0001649	518	484	2415.9364	2498.0585	675.4162	435.3679	2456.99745	555.39205	-2.145317929	3.11E-12	3.95E-11	yes	--	-	-	-	-
Unigene0001650	121.5	1011.5	474.4959	506.3755	901.4138	1090.1609	490.4357	995.78735	1.021773688	0.000477653	0.001687619	yes	cell division protein FstK, partial [Acinetobacter baumannii]	-	GO:0031224//intrinsic component of membrane	GO:0003676//nucleic acid binding;GO:0032550	GO:0044763
Unigene0001653	8.5	196.5	36.0202	63.4264	207.4397	376.1675	49.7233	291.8036	2.55300373	3.40E-06	1.95E-05	yes	peptidase M23 family protein [Acinetobacter baumannii]	-	-	-	-
Unigene0001655	36.5	468	279.9554	211.1062	919.1885	566.8619	245.5308	743.0252	1.59750713	7.80E-05	0.000341133	yes	Uncharacterised protein [Bordetella pertussis]	-	-	-	-
Unigene0001656	71.5	1451	442.0734	641.933	2401.6129	3091.2528	542.0032	2746.43285	2.341185744	6.31E-13	8.40E-12	yes	--	-	-	-	-
Unigene0001657	6.5	77.5	42.7003	50.1261	77.3844	196.2089	46.4132	136.79665	1.559425827	0.02123732	0.045237659	yes	shikimate 5-dehydrogenase [Acinetobacter baumannii]	-	-	GO:0016616//oxidoreductase activity, acting on the CH-OH group of donors, NAD or NADP as acceptor;GO:0000166//nucleotide binding	GO:0008652//cellular amino acid biosynthetic process;GO:0032787//monocarboxylic acid metabolic process;GO:0043650
Unigene0001658	239.5	2009.5	1729.0248	1980.8674	2882.1107	4771.9716	1854.9461	3827.04115	1.044852147	0.000853425	0.002831562	yes	Uncharacterised protein [Bordetella pertussis]	-	-	-	-
Unigene0001659	147.5	1991.5	443.116	474.1188	1824.6974	1179.259	458.6174	1501.9782	1.711500876	3.76E-08	2.79E-07	yes	Uncharacterised protein [Bordetella pertussis]	-	-	-	-
Unigene0001665	44	815	448.1899	249.9128	1225.5807	1780.4839	349.05135	1503.0323	2.106364817	1.25E-07	8.86E-07	yes	OB-fold nucleic acid binding domain protein [Acinetobacter baumannii]	ko00970//Aminoacyl-tRNA biosynthesis//Translation//Genetic Information Processing	GO:0044424	GO:0032550;GO:0004812//aminoacyl-tRNA ligase activity	GO:0006418//tRNA aminoacylation for protein translation
Unigene0001668	2077	541.5	15543.9843	18924.7113	973.8626	1240.8553	17234.3478	1107.35895	-3.960091852	8.82E-37	1.10E-34	yes	--	-	-	-	-
Unigene0001669	10	101.5	61.1138	83.2717	156.4628	207.8794	72.19275	182.1711	1.335368239	0.013252158	0.030233749	yes	--	-	-	-	-
Unigene0001672	56.5	79	460.0184	331.5899	126.7579	134.8515	395.80415	130.8047	-1.597372359	0.000134777	0.000546303	yes	--	-	-	-	-
Unigene0001680	0	17	0	0	10.9553	53.0294	0.001	31.99235	14.96543935	0.002617966	0.007643361	yes	--	-	-	-	-
Unigene0001683	25	306	106.4959	127.4835	331.8232	372.2819	116.9897	352.05255	1.589409275	0.000102461	0.000430645	yes	--	-	-	-	-
Unigene0001684	34.5	69	321.5809	257.39	145.2072	130.2632	289.48545	137.7352	-1.071593532	0.019182329	0.041531317	yes	phospho-N-acetylmuramoyl-pentapeptide transferase, partial [Acinetobacter baumannii]	-	GO:0031224//intrinsic component of membrane	GO:0016780//phosphotransferase activity, for other substituted phosphate groups	GO:0022604//regulation of cell morphogenesis;GO:0000270//peptidoglycan metabolic process;GO:0045229//external encapsulating structure organization
Unigene0001685	57.5	108	641.4011	361.9923	186.7774	251.4442	501.6967	219.1108	-1.195154852	0.005837943	0.015080435	yes	phospho-N-acetylmuramoyl-pentapeptide transferase [Acinetobacter baumannii]	-	GO:0031224//intrinsic component of membrane	GO:0016780//phosphotransferase activity, for other substituted phosphate groups	GO:0022604//regulation of cell morphogenesis;GO:0000270//peptidoglycan metabolic process;GO:0045229//external encapsulating structure organization
Unigene0001686	857.5	11831.5	5081.9253	4480.0165	17757.5627	13823.193	4780.9709	15790.37785	1.723670164	1.18E-09	1.08E-08	yes	elongation factor G, domain IV family protein [Acinetobacter baumannii]	-	GO:0044424	GO:0017111//nucleoside-triphosphatase activity;GO:0008135//translation factor activity, nucleic acid binding;GO:0032550	GO:0034645//cellular macromolecule biosynthetic process;GO:0010467//gene expression
Unigene0001687	43.5	493.5	362.0627	358.9757	882.755	1101.6315	360.5192	992.19325	1.460545048	5.62E-05	0.000253365	yes	--	-	-	-	-
Unigene0001688	354.5	4791	1911.8896	2038.5774	6584.6951	6409.9529	1975.2335	6497.324	1.717822439	4.04E-10	4.00E-09	yes	translation initiation factor IF-2, partial [Acinetobacter baumannii]	-	GO:0044424	GO:0017111//nucleoside-triphosphatase activity;GO:0008135//translation factor activity, nucleic acid binding;GO:0032550	GO:0006412//translation
Unigene0001691	76	91.5	584.7708	622.8012	150.038	204.8768	603.786	177.4574	-1.766564569	6.83E-06	3.78E-05	yes	--	-	-	-	-
Unigene0001695	9	124.5	92.4612	54.2703	204.8011	268.4355	73.36575	236.6183	1.689383037	0.001813109	0.00553208	yes	methionine--tRNA ligase [Acinetobacter baumannii]	ko00970//Aminoacyl-tRNA biosynthesis//Translation//Genetic Information Processing;ko00450//Selenocompound metabolism//Metabolism of other amino acids//Metabolism	GO:0044424	GO:0043169//cation binding;GO:0003723//RNA binding;GO:0032550;GO:0004812//aminoacyl-tRNA ligase activity	GO:0006418//tRNA aminoacylation for protein translation
Unigene0001700	7	163	55.4767	22.6126	203.5599	208.5686	39.04465	206.06425	2.399897449	7.21E-06	3.97E-05	yes	phage lysozyme family protein [Acinetobacter baumannii]	-	-	GO:0004553//hydrolase activity, hydrolyzing O-glycosyl compounds	GO:0000270//peptidoglycan metabolic process;GO:0009617//response to bacterium;GO:0044036//cell wall macromolecule metabolic process
Unigene0001702	77.5	108.5	779.5071	564.5847	245.5079	198.2963	672.0459	221.9021	-1.59863645	5.61E-05	0.00025303	yes	rhombotarget A, partial [Acinetobacter baumannii]	-	-	-	-
Unigene0001703	48.5	565.5	272.8908	388.3005	1282.1706	623.5161	330.59565	952.84335	1.527171309	0.000402749	0.001457926	yes	--	-	-	-	-
Unigene0001705	17	153.5	157.1497	102.4882	254.9113	295.4075	129.81895	275.1594	1.083766622	0.019627235	0.042311724	yes	--	-	-	-	-
Unigene0001707	60	1827	520.8768	422.3901	4567.1163	2236.9347	471.63345	3402.0255	2.850656006	1.30E-13	1.92E-12	yes	glucose dehydrogenase, partial [Acinetobacter calcoaceticus]	-	-	GO:0004344//glucose dehydrogenase activity;GO:0048037//cofactor binding	GO:0044710;GO:0044238
Unigene0001708	12	792	71.1671	126.807	2249.8788	1029.8846	98.98705	1639.8817	4.050208137	3.63E-15	6.46E-14	yes	--	-	-	-	-
Unigene0001709	19	336	162.527	107.3201	425.4504	699.2914	134.92355	562.3709	2.059379761	7.24E-06	3.98E-05	yes	--	-	-	-	-
Unigene0001711	16.5	509.5	64.5842	94.7696	524.924	705.1259	79.6769	615.02495	2.948411516	8.06E-12	9.85E-11	yes	3-dehydroshikimate dehydratase, partial [Acinetobacter baumannii]	-	-	GO:0003824//catalytic activity	-
Unigene0001713	73.5	975.5	481.0211	664.3213	2223.9804	1536.5761	572.6712	1880.27825	1.715167216	6.19E-07	4.06E-06	yes	Uncharacterised protein [Bordetella pertussis]	-	-	-	-
Unigene0001714	41.5	356.5	281.0189	201.2718	580.689	394.0949	241.14535	487.39195	1.015179432	0.011033881	0.025928586	yes	tyrosine protein kinase, partial [Acinetobacter baumannii]	-	-	GO:0004713//protein tyrosine kinase activity	GO:0033692//cellular polysaccharide biosynthetic process;GO:0006468//protein phosphorylation;GO:0008610//lipid biosynthetic process
Unigene0001719	53.5	88	371.2429	361.1962	141.3838	150.0223	366.21955	145.70305	-1.329677731	0.000904303	0.002972806	yes	hypothetical protein NEIMUCOT_04155 [Neisseria mucosa]	-	-	-	-
Unigene0001720	2	70.5	14.063	10.3179	29.7335	176.2356	12.19045	102.98455	3.078604629	0.001696565	0.005221002	yes	pfkB carbohydrate kinase family protein [Acinetobacter baumannii]	-	-	GO:0016772//transferase activity, transferring phosphorus-containing groups	GO:0006796//phosphate-containing compound metabolic process
Unigene0001721	14.5	254	79.0951	71.4231	197.2477	440.9618	75.2591	319.10475	2.084092142	3.93E-05	0.000185451	yes	--	-	-	-	-
Unigene0001723	8.5	128.5	62.2123	51.3502	209.8318	199.7823	56.78125	204.80705	1.850778863	0.000488859	0.00172235	yes	glucose-selective porin OprB [Acinetobacter pittii]	-	GO:0031224//intrinsic component of membrane	-	GO:0051234//establishment of localization
Unigene0001725	21	211.5	158.1492	127.6358	261.1324	427.7619	142.8925	344.44715	1.269352445	0.005040342	0.013318624	yes	conserved region in glutamate synthase family protein [Acinetobacter baumannii]	-	-	GO:0016638//oxidoreductase activity, acting on the CH-NH2 group of donors	GO:0006536//glutamate metabolic process
Unigene0001726	8	114	100.1305	33.3931	179.6304	247.1624	66.7618	213.3964	1.67644108	0.003636906	0.010022495	yes	ATPase [Acinetobacter baumannii]	-	-	GO:0032550;GO:0016787//hydrolase activity	GO:0019538//protein metabolic process
Unigene0001729	27	222	156.0475	194.634	361.3556	348.7435	175.34075	355.04955	1.017859054	0.011607996	0.02704933	yes	--	-	-	-	-
Unigene0001731	5	4.5	46.3523	22.6721	7.778	6.4542	34.5122	7.1161	-2.277947753	0.009166393	0.022099918	yes	--	-	-	-	-
Unigene0001735	30	274.5	147.2203	200.5978	375.5003	414.3816	173.90905	394.94095	1.183303953	0.003020972	0.008658507	yes	glutamate-cysteine ligase [Acinetobacter baumannii]	-	-	GO:0016881//acid-amino acid ligase activity;GO:0032550	GO:0006749//glutathione metabolic process
Unigene0001736	43.5	374.5	242.6799	321.6422	439.8012	768.485	282.16105	604.1431	1.098371464	0.008421336	0.02068181	yes	glutamate--cysteine ligase, partial [Acinetobacter sp.]	-	-	GO:0016881//acid-amino acid ligase activity;GO:0032550	GO:0006749//glutathione metabolic process
Unigene0001739	68.5	687	906.4444	370.3118	1453.9738	1447.9016	638.3781	1450.9377	1.18450251	0.004191691	0.011339294	yes	NADH-quinone oxidoreductase subunit M [Acinetobacter baumannii]	-	GO:0031224//intrinsic component of membrane	GO:0050136//NADH dehydrogenase (quinone) activity	GO:0022904//respiratory electron transport chain
Unigene0001746	83	170	428.5205	363.3991	155.7671	233.6374	395.9598	194.70225	-1.024084411	0.008848618	0.021520183	yes	--	-	-	-	-
Unigene0001747	243.5	2343.5	907.2023	737.641	1542.8706	2244.2629	822.42165	1893.56675	1.20315613	6.10E-05	0.000271607	yes	Uncharacterised protein [Bordetella pertussis]	-	-	-	-
Unigene0001748	829	631	3569.0888	4009.8667	426.821	993.5639	3789.47775	710.19245	-2.415717108	2.40E-10	2.43E-09	yes	--	-	-	-	-
Unigene0001755	33	53.5	251.2814	283.6351	118.7126	92.8561	267.45825	105.78435	-1.338187498	0.004749155	0.012642544	yes	--	-	-	-	-
Unigene0001756	6.5	235.5	70.7384	15.57	371.7713	310.2702	43.1542	341.02075	2.982286643	6.30E-08	4.55E-07	yes	membrane protein, partial [Acinetobacter pittii]	-	-	-	-
Unigene0001762	259.5	36	1093.7369	1752.6219	51.3439	47.6507	1423.1794	49.4973	-4.845623893	3.60E-29	2.10E-27	yes	RNAase, partial [Helicobacter pylori]	-	-	-	-
Unigene0001763	60	607	314.0076	345.5766	476.8563	1164.1367	329.7921	820.4965	1.314940339	0.002825533	0.008144948	yes	serine hydroxymethyltransferase, partial [Acinetobacter baumannii]	ko01100//Metabolic pathways//Global and overview maps//Metabolism;ko01110//Biosynthesis of secondary metabolites//Global and overview maps//Metabolism;ko00260//Glycine, serine and threonine metabolism//Amino acid metabolism//Metabolism;ko00630//Glyoxylate and dicarboxylate metabolism//Carbohydrate metabolism//Metabolism;ko00670//One carbon pool by folate//Metabolism of cofactors and vitamins//Met…	GO:0044424	GO:0016742//hydroxymethyl-, formyl- and related transferase activity;GO:0043168//anion binding	GO:0006730//one-carbon metabolic process;GO:0006545//glycine biosynthetic process
Unigene0001764	45	58	314.4455	418.1541	106.8487	127.2485	366.2998	117.0486	-1.645917235	0.000244943	0.000938199	yes	threonine transporter RhtB [Acinetobacter pittii]	-	GO:0031224//intrinsic component of membrane	-	GO:0046942//carboxylic acid transport
Unigene0001765	135.5	1243.5	1164.7876	1028.2916	2097.5601	2743.365	1096.5396	2420.46255	1.142324859	0.000125841	0.000517622	yes	--	-	-	-	-
Unigene0001771	16	268.5	106.3114	148.9084	344.4613	726.6998	127.6099	535.58055	2.069363311	3.47E-05	0.00016699	yes	Uncharacterised protein [Mycobacterium tuberculosis]	-	-	-	-
Unigene0001776	119.5	71.5	885.5056	475.4957	96.9067	91.1353	680.50065	94.021	-2.85554161	6.58E-11	7.22E-10	yes	Uncharacterised protein [Bordetella pertussis]	-	-	-	-
Unigene0001786	39.5	509.5	252.652	147.4521	412.7797	793.9506	200.05205	603.36515	1.592655957	0.000268224	0.001014085	yes	hypothetical protein A1S_3847 [Acinetobacter baumannii]	-	-	-	-
Unigene0001787	15.5	546	153.8329	120.3901	1288.613	1002.4649	137.1115	1145.53895	3.062605028	2.98E-13	4.20E-12	yes	--	-	-	-	-
Unigene0001790	8	129	93.9406	41.354	219.4277	278.6167	67.6473	249.0222	1.880170104	0.000626377	0.002167228	yes	--	-	-	-	-
Unigene0001793	88	87.5	1060.3	501.6572	157.6348	198.6926	780.9786	178.1637	-2.132079592	3.77E-06	2.15E-05	yes	--	-	-	-	-
Unigene0001796	96	89.5	404.7198	506.0512	120.5218	88.1035	455.3855	104.31265	-2.126174231	1.32E-07	9.35E-07	yes	phenylacetate-CoA oxygenase subunit PaaK, partial [Acinetobacter baumannii]	-	-	GO:0043169//cation binding;GO:0051536//iron-sulfur cluster binding;GO:0003824//catalytic activity	GO:0044710;GO:0019439//aromatic compound catabolic process
Unigene0001797	4	53	41.0221	30.0975	92.9288	130.6632	35.5598	111.796	1.652549455	0.017817466	0.038878705	yes	--	-	-	-	-
Unigene0001798	495	954	4358.5976	4251.2754	2096.0613	1912.823	4304.9365	2004.44215	-1.102791177	3.96E-05	0.000186315	yes	cysteine-rich helical bundle repeat protein [Acinetobacter pittii]	-	-	-	-
Unigene0001799	256.5	239	2450.1822	2028.9119	483.1405	513.8806	2239.54705	498.51055	-2.167511034	3.59E-12	4.52E-11	yes	heme utilization protein, partial [Acinetobacter baumannii]	-	-	-	-
Unigene0001800	314	194	1604.8185	1398.9795	228.5705	216.0634	1501.899	222.31695	-2.756097945	1.55E-19	3.91E-18	yes	flavoprotein [Acinetobacter pittii]	-	-	GO:0016491//oxidoreductase activity	GO:0044710
Unigene0001801	22	370.5	166.4302	176.3786	454.2862	959.8016	171.4044	707.0439	2.04439565	1.65E-05	8.41E-05	yes	--	-	-	-	-
Unigene0001803	53.5	706.5	271.6566	488.6356	910.5176	1641.7857	380.1461	1276.15165	1.747173885	3.89E-05	0.000183841	yes	Uncharacterised protein [Bordetella pertussis]	-	-	-	-
Unigene0001807	70	717.5	636.2511	494.2709	1388.5681	1364.0821	565.261	1376.3251	1.28383222	0.000154424	0.000616959	yes	ribonuclease E [Acinetobacter pittii]	-	GO:0044424;GO:0005886//plasma membrane	GO:0003676//nucleic acid binding;GO:0004519//endonuclease activity;GO:0046914//transition metal ion binding;GO:0004540//ribonuclease activity	GO:0090501//RNA phosphodiester bond hydrolysis;GO:0006401//RNA catabolic process;GO:0006399//tRNA metabolic process;GO:0010467//gene expression;GO:0016072//rRNA metabolic process
Unigene0001808	42.5	544	371.3067	306.4773	650.4773	1434.7295	338.892	1042.6034	1.621292984	0.00021108	0.000814724	yes	Uncharacterised protein [Bordetella pertussis]	-	-	-	-
Unigene0001809	9201.5	13891.5	74697.6266	70530.6344	31447.2124	21247.5679	72614.1305	26347.39015	-1.462590258	5.14E-07	3.39E-06	yes	hypothetical protein BDGL_001681 [Acinetobacter calcoaceticus]	-	-	-	-
Unigene0001810	109.5	45591.5	337.5689	527.1856	43964.5784	46240.0432	432.37725	45102.3108	6.704766925	8.41E-73	7.03E-70	yes	phenol hydroxylase subunit, partial [Acinetobacter sp.]	-	-	GO:0003824//catalytic activity	GO:0044237//cellular metabolic process;GO:0044710
Unigene0001813	18	178.5	115.3656	133.0099	283.7427	320.1304	124.18775	301.93655	1.281722537	0.003725399	0.010232593	yes	--	-	-	-	-
Unigene0001815	144.5	1326	1209.841	1268.07	2892.7013	2630.9836	1238.9555	2761.84245	1.156506652	3.95E-05	0.000185758	yes	Uncharacterised protein [Mycobacterium tuberculosis]	-	-	-	-
Unigene0001817	13.5	147	71.4377	124.4813	255.3324	283.4958	97.9595	269.4141	1.459568042	0.003223692	0.009135008	yes	--	-	-	-	-
Unigene0001818	47.5	1158.5	283.4415	262.4236	1482.5827	1728.1047	272.93255	1605.3437	2.556265842	8.67E-16	1.65E-14	yes	elongation factor G family protein [Acinetobacter baumannii]	-	-	GO:0017111//nucleoside-triphosphatase activity;GO:0008135//translation factor activity, nucleic acid binding;GO:0032550	GO:0034645//cellular macromolecule biosynthetic process
Unigene0001820	1518	2606.5	12638.9543	10693.639	4907.7376	4669.3236	11666.29665	4788.5306	-1.284691738	1.83E-06	1.10E-05	yes	Gp49-like PF05973 family protein [Acinetobacter baumannii]	-	-	GO:0003677//DNA binding	-
Unigene0001821	13.5	173	112.2452	88.6881	389.4507	220.0137	100.46665	304.7322	1.600825276	0.001401131	0.004392782	yes	MULTISPECIES: GNAT family acetyltransferase [Acinetobacter]	-	-	GO:0016407//acetyltransferase activity	-
Unigene0001823	415	374	2713.8395	1981.5458	471.5908	530.0367	2347.69265	500.81375	-2.228897472	1.74E-13	2.51E-12	yes	--	-	-	-	-
Unigene0001824	57.5	496.5	374.0227	459.4889	688.3387	1090.0497	416.7558	889.1942	1.093296261	0.003869074	0.010569281	yes	--	-	-	-	-
Unigene0001825	50	3170.5	291.7852	308.0664	4496.8916	4761.0399	299.9258	4628.96575	3.948012353	1.98E-36	2.37E-34	yes	cytochrome d ubiquinol oxidase subunit 2 [Acinetobacter baumannii]	-	-	GO:0003824//catalytic activity	GO:0044710
Unigene0001826	252	75	2203.5449	1957.0822	145.9582	151.3958	2080.31355	148.677	-3.806547603	2.23E-26	1.10E-24	yes	--	-	-	-	-
Unigene0001828	16	15	120.9536	147.9041	24.3556	37.8944	134.42885	31.125	-2.110697048	0.000450416	0.001607253	yes	--	-	-	-	-
Unigene0001829	149	237.5	1148.3547	1045.2527	413.7914	427.4037	1096.8037	420.59755	-1.382792992	3.71E-05	0.000177592	yes	--	-	-	-	-
Unigene0001830	155	1602	935.688	722.8766	1397.5013	2697.2259	829.2823	2047.3636	1.303832134	0.00019383	0.000758661	yes	CTP synthetase, partial [Acinetobacter baumannii]	ko01100//Metabolic pathways//Global and overview maps//Metabolism;ko00240//Pyrimidine metabolism//Nucleotide metabolism//Metabolism	-	GO:0032550;GO:0016879//ligase activity, forming carbon-nitrogen bonds	GO:0009064//glutamine family amino acid metabolic process;GO:0006241//CTP biosynthetic process
Unigene0001832	13.5	7.5	164.4874	60.3414	25.7613	1.9086	112.4144	13.83495	-3.022437518	0.000345619	0.001273201	yes	enoyl-CoA hydratase, partial [Acinetobacter baumannii]	-	-	GO:0016903//oxidoreductase activity, acting on the aldehyde or oxo group of donors	GO:0044710
Unigene0001833	66.5	81.5	660.2251	435.9608	134.8442	181.2372	548.09295	158.0407	-1.794124436	2.10E-05	0.000104497	yes	alpha-ketoglutarate decarboxylase [Acinetobacter baumannii]	-	-	-	-
Unigene0001836	197.5	357	1756.2807	1670.6416	672.3468	825.3572	1713.46115	748.852	-1.194160958	0.00010157	0.000427617	yes	tRNA nucleotidyl transferase [Acinetobacter calcoaceticus]	ko03013//RNA transport//Translation//Genetic Information Processing	-	GO:0032550;GO:0003723//RNA binding;GO:0004112//cyclic-nucleotide phosphodiesterase activity;GO:0046872//metal ion binding;GO:0070566//adenylyltransferase activity;GO:0070567	GO:0006796//phosphate-containing compound metabolic process;GO:0042780//tRNA 3'-end processing
Unigene0001840	272	95	2149.6487	2202.4895	150.643	219.5483	2176.0691	185.09565	-3.555381474	1.50E-24	5.95E-23	yes	fumarylacetoacetase [Acinetobacter baumannii]	ko01100//Metabolic pathways//Global and overview maps//Metabolism;ko00350//Tyrosine metabolism//Amino acid metabolism//Metabolism	-	GO:0016823	GO:0006520//cellular amino acid metabolic process
Unigene0001841	12	119	78.7612	68.2929	178.781	170.4864	73.52705	174.6337	1.247984982	0.013552088	0.030805791	yes	--	-	-	-	-
Unigene0001849	17.5	183	115.5007	162.4218	288.7818	436.2433	138.96125	362.51255	1.383348305	0.003334821	0.009417956	yes	anhydro-N-acetylmuramic acid kinase, partial [Acinetobacter baumannii]	-	-	GO:0032550;GO:0016772//transferase activity, transferring phosphorus-containing groups	GO:0000270//peptidoglycan metabolic process;GO:0006796//phosphate-containing compound metabolic process;GO:0044238
Unigene0001850	285.5	346	1975.241	1808.6669	537.1067	566.8619	1891.95395	551.9843	-1.777177836	8.11E-10	7.67E-09	yes	chaperone protein HscA [Acinetobacter baumannii]	-	-	GO:0005515//protein binding;GO:0017111//nucleoside-triphosphatase activity;GO:0032550	GO:0009058//biosynthetic process;GO:0044267//cellular protein metabolic process
Unigene0001853	41	467	281.47	322.6748	958.2072	722.0048	302.0724	840.106	1.475676998	8.11E-05	0.000351463	yes	--	-	-	-	-
Unigene0001855	35.5	345.5	351.2736	265.0897	644.686	779.8048	308.18165	712.2454	1.208593437	0.002129955	0.006382222	yes	putrescine/spermidine ABC transporter [Acinetobacter pittii]	-	GO:0031224//intrinsic component of membrane	GO:0046943//carboxylic acid transmembrane transporter activity	GO:0044763;GO:0006865//amino acid transport
Unigene0001856	82.5	5881.5	792.6238	603.0791	9982.2251	13687.618	697.85145	11834.92155	4.083986367	1.35E-33	1.13E-31	yes	--	-	-	-	-
Unigene0001857	246	2088.5	2035.3796	2038.9819	4429.5385	3942.5736	2037.18075	4186.05605	1.039017639	0.000129246	0.0005273	yes	--	-	-	-	-
Unigene0001860	259	250	1521.8995	1819.4399	401.3466	390.4816	1670.6697	395.9141	-2.07716718	1.85E-11	2.21E-10	yes	PF09998 family protein [Acinetobacter sp.]	-	-	-	-
Unigene0001862	52.5	474	387.9553	249.0592	664.0192	682.9692	318.50725	673.4942	1.080339309	0.003206709	0.009101399	yes	--	-	-	-	-
Unigene0001863	18.5	604	152.9684	132.037	851.5904	1386.9943	142.5027	1119.29235	2.973525746	3.37E-12	4.26E-11	yes	phosphoribosylaminoimidazole carboxylase, partial [Acinetobacter baumannii]	-	-	GO:0043169//cation binding;GO:0032550;GO:0016879//ligase activity, forming carbon-nitrogen bonds;GO:0016831//carboxy-lyase activity	GO:0006188//IMP biosynthetic process
Unigene0001864	41.5	341.5	286.4043	288.1812	408.6422	743.4747	287.29275	576.05845	1.003693617	0.017062059	0.037689997	yes	Uncharacterised protein [Bordetella pertussis]	-	-	-	-
Unigene0001870	33.5	32	163.375	382.075	67.8515	66.1139	272.725	66.9827	-2.025586519	0.000247387	0.000944672	yes	hypothetical protein L293_2967 [Acinetobacter gyllenbergii]	-	-	-	-
Unigene0001875	138.5	288.5	1285.2109	936.1634	582.7524	509.8343	1110.68715	546.29335	-1.02370474	0.003300236	0.009330802	yes	cobalamin biosynthesis protein CobQ [Acinetobacter sp.]	-	-	-	-
Unigene0001878	17	329	151.8436	141.1146	426.0217	949.3299	146.4791	687.6758	2.231033745	8.43E-06	4.57E-05	yes	phosphomannomutase/phosphoglucomutase(PMM /PGM), partial [Acinetobacter baumannii]	ko01100//Metabolic pathways//Global and overview maps//Metabolism;ko01110//Biosynthesis of secondary metabolites//Global and overview maps//Metabolism;ko00010//Glycolysis / Gluconeogenesis//Carbohydrate metabolism//Metabolism;ko00230//Purine metabolism//Nucleotide metabolism//Metabolism;ko00030//Pentose phosphate pathway//Carbohydrate metabolism//Metabolism;ko00520//Amino sugar and nucleotide sug…	-	GO:0046872//metal ion binding;GO:0016866//intramolecular transferase activity	GO:0044238
Unigene0001880	55	715.5	368.5362	312.8059	781.3837	1349.3138	340.67105	1065.34875	1.644874526	2.11E-05	0.000104953	yes	NLPA lipofamily protein [Acinetobacter baumannii]	-	-	-	-
Unigene0001881	8.5	126	9.9093	116.3263	211.51	302.1783	63.1178	256.84415	2.024774389	0.002635966	0.0076691	yes	--	-	-	-	-
Unigene0001891	17	193.5	90.6763	159.6679	244.6687	479.1589	125.1721	361.9138	1.531733088	0.002579544	0.007557611	yes	--	-	-	-	-
Unigene0001892	302.5	433.5	2836.518	2431.7106	745.1828	1068.1072	2634.1143	906.645	-1.538708274	4.71E-07	3.13E-06	yes	Siroheme synthase / Precorrin-2 oxidase [Acinetobacter sp.]	-	-	-	-
Unigene0001896	30	272.5	110.4317	243.0682	299.4567	527.4269	176.74995	413.4418	1.225974449	0.010072522	0.023914579	yes	DNA repair protein RecN [Acinetobacter sp.]	-	-	GO:0032550	GO:0006259//DNA metabolic process;GO:0033554//cellular response to stress
Unigene0001899	23	455.5	175.7392	140.6599	579.0667	919.3123	158.19955	749.1895	2.243585184	1.38E-07	9.74E-07	yes	--	-	-	-	-
Unigene0001901	112	0.5	337.7463	1043.0705	1.5816	0	690.4084	0.7908	-9.769921431	7.28E-22	2.43E-20	yes	hypothetical protein DJ90_6385 [Paenibacillus macerans]	-	-	-	-
Unigene0001902	89	30	616.7817	580.1627	52.5449	44.5929	598.4722	48.5689	-3.623179516	2.10E-17	4.56E-16	yes	--	-	-	-	-
Unigene0001904	106	4725	1017.0734	691.9468	11461.4169	6361.3413	854.5101	8911.3791	3.382479267	1.76E-19	4.40E-18	yes	--	-	-	-	-
Unigene0001907	297.5	216.5	2223.9725	2251.7566	501.5653	284.28	2237.86455	392.92265	-2.509805478	1.52E-13	2.21E-12	yes	--	-	-	-	-
Unigene0001908	24.5	328	237.1465	101.0277	305.0003	731.7891	169.0871	518.3947	1.616284371	0.002250557	0.006703501	yes	hypothetical protein Y695_02924 [Hydrogenophaga sp.]	-	-	-	-
Unigene0001911	6	105.5	38.3953	28.1703	73.4484	205.8323	33.2828	139.64035	2.068867164	0.002447414	0.007204197	yes	epoxyqueuosine reductase, partial [Acinetobacter baumannii]	-	GO:0044424	GO:0043169//cation binding;GO:0016491//oxidoreductase activity;GO:0051536//iron-sulfur cluster binding	GO:0006400//tRNA modification;GO:0044710
Unigene0001913	41.5	53.5	256.9804	246.1548	107.805	47.7104	251.5676	77.7577	-1.693888675	0.000897631	0.002958639	yes	acyl-CoA dehydrogenase [Acinetobacter baumannii]	ko01110//Biosynthesis of secondary metabolites//Global and overview maps//Metabolism	-	GO:0016627//oxidoreductase activity, acting on the CH-CH group of donors;GO:0000166//nucleotide binding	GO:0044710
Unigene0001919	119.5	1026	829.4358	1025.6448	1062.1584	2892.5248	927.5403	1977.3416	1.092080258	0.009564711	0.022949809	yes	--	-	-	-	-
Unigene0001921	539	828	1440.9658	1872.5621	671.3155	584.9131	1656.76395	628.1143	-1.399269047	8.60E-07	5.46E-06	yes	hypothetical protein ACS96_29835 [Pseudomonas aeruginosa]	-	-	-	-
Unigene0001922	49	45.5	349.2215	371.5198	56.2563	107.5867	360.37065	81.9215	-2.13716748	1.04E-05	5.52E-05	yes	--	-	-	-	-
Unigene0001924	53	762	336.6205	361.8475	1218.5172	1227.941	349.234	1223.2291	1.808428707	1.20E-07	8.59E-07	yes	ATPase AAA [Acinetobacter baumannii]	-	-	GO:0032550	-
Unigene0001926	8	167	55.0433	67.3079	221.674	410.046	61.1756	315.86	2.368256997	2.43E-05	0.000119519	yes	--	-	-	-	-
Unigene0001928	50	28.5	365.8918	355.8542	53.1161	46.2086	360.873	49.66235	-2.861266771	1.44E-09	1.30E-08	yes	--	-	-	-	-
Unigene0001931	4.5	95	51.2776	30.0975	196.1831	203.4918	40.68755	199.83745	2.296167657	0.00012861	0.000526418	yes	recombinase [Acinetobacter pittii]	-	-	-	-
Unigene0001932	52	492	380.1773	188.9543	465.496	777.4075	284.5658	621.45175	1.126880099	0.008033454	0.019845959	yes	--	-	-	-	-
Unigene0001933	7.5	163	40.3525	59.2125	277.8923	261.2748	49.7825	269.58355	2.437021879	3.92E-06	2.23E-05	yes	signal peptide protein [Acinetobacter sp.]	-	-	-	-
Unigene0001935	98.5	879	659.9841	754.635	1839.84	1238.8375	707.30955	1539.33875	1.121897103	0.000672772	0.002308623	yes	--	-	-	-	-
Unigene0001936	137.5	119	1105.1835	931.2252	177.3392	245.2612	1018.20435	211.3002	-2.268661096	1.05E-09	9.68E-09	yes	DNA replication protein, partial [Acinetobacter baumannii]	-	-	-	-
Unigene0001937	951	10995	4123.4978	3874.2167	12926.7191	9300.3042	3998.85725	11113.51165	1.474655066	2.83E-07	1.92E-06	yes	--	-	-	-	-
Unigene0001943	1002	1618	3793.7549	3119.2226	1265.1205	1401.1331	3456.48875	1333.1268	-1.374493222	7.80E-07	5.00E-06	yes	chaperone protein HscA [Acinetobacter pittii]	-	-	GO:0005515//protein binding;GO:0017111//nucleoside-triphosphatase activity;GO:0032550	GO:0009058//biosynthetic process;GO:0044267//cellular protein metabolic process
Unigene0001946	220.5	2074	1258.804	1102.7733	2532.2458	2799.2477	1180.78865	2665.74675	1.17478897	1.91E-05	9.60E-05	yes	biofilm synthesis protein [Acinetobacter calcoaceticus]	-	-	-	-
Unigene0001947	241.5	190.5	1630.4976	1454.1945	292.1766	292.1264	1542.34605	292.1515	-2.400337892	2.76E-14	4.44E-13	yes	--	-	-	-	-
Unigene0001948	422.5	360	3671.2417	2885.0092	715.6983	610.8037	3278.12545	663.251	-2.305244215	1.10E-14	1.91E-13	yes	--	-	-	-	-
Unigene0001949	31	343	277.3154	190.7472	472.9045	751.1689	234.0313	612.0367	1.386916672	0.001066145	0.003450299	yes	--	-	-	-	-
Unigene0001952	33.5	300	295.9511	252.1585	509.4296	667.9878	274.0548	588.7087	1.103089545	0.005994976	0.015386696	yes	hydroxyacylglutathione hydrolase [Acinetobacter pittii]	ko00620//Pyruvate metabolism//Carbohydrate metabolism//Metabolism	-	-	-
Unigene0001953	805	622	5850.8298	5373.3782	1120.4705	963.9534	5612.104	1042.21195	-2.428893042	1.11E-17	2.48E-16	yes	hypothetical protein J580_0372 [Acinetobacter baumannii]	-	-	-	-
Unigene0001955	16.5	145.5	65.6574	74.1111	158.6518	142.4097	69.88425	150.53075	1.107018973	0.017655598	0.038594937	yes	--	-	-	-	-
Unigene0001957	1079	9641.5	9172.1527	7909.902	19740.9687	16762.733	8541.02735	18251.85085	1.095561251	6.12E-05	0.000271964	yes	hypothetical [Yersinia pestis]	-	-	-	-
Unigene0001958	36	299.5	279.1268	303.6581	525.2341	659.3907	291.39245	592.3124	1.023394792	0.010337081	0.024472213	yes	--	-	-	-	-
Unigene0001966	76.5	734	599.8006	508.2476	1306.4411	1235.1283	554.0241	1270.7847	1.197698986	0.000310101	0.001155956	yes	cell division protein FstK, partial [Acinetobacter baumannii]	-	-	-	-
Unigene0001968	154	1634	1369.967	1206.1583	3404.9122	3147.5186	1288.06265	3276.2154	1.346827446	1.51E-06	9.22E-06	yes	--	-	-	-	-
Unigene0001971	22.5	272	146.7822	86.1542	208.078	451.2806	116.4682	329.6793	1.501127204	0.002610477	0.007630391	yes	glycosyl transferase [Acinetobacter sp.]	-	-	-	-
Unigene0001972	31.5	54.5	189.8799	322.6198	84.5191	139.8511	256.24985	112.1851	-1.191670085	0.021527086	0.04581593	yes	transcription regulator AraC N-terminal arabinose-binding domain protein [Acinetobacter baumannii]	-	-	-	-
Unigene0001976	9	167	45.691	87.1599	329.377	295.8403	66.42545	312.60865	2.234549697	1.70E-05	8.63E-05	yes	--	-	-	-	-
Unigene0001977	33	464	282.5281	220.2437	599.1308	1089.8448	251.3859	844.4878	1.748172848	3.80E-05	0.000180623	yes	--	-	-	-	-
Unigene0001990	10	167.5	70.632	77.7331	263.1198	344.8409	74.18255	303.98035	2.034826302	4.88E-05	0.000224201	yes	--	-	-	-	-
Unigene0001991	8.5	175.5	20.511	112.8657	353.1295	385.5634	66.68835	369.34645	2.469468052	1.95E-05	9.78E-05	yes	copper resistance protein B [Acinetobacter sp.]	-	-	-	-
Unigene0001992	32	37	261.9497	231.9535	69.1168	67.9185	246.9516	68.51765	-1.84968074	0.000129686	0.000528233	yes	ATPase [Acinetobacter pittii]	-	-	-	-
Unigene0001993	36.5	61.5	268.1375	298.4869	115.4334	117.8026	283.3122	116.618	-1.280602243	0.004420255	0.011867888	yes	ATPase [Acinetobacter baumannii]	-	-	-	-
Unigene0001997	11.5	168.5	53.9888	74.2708	161.7116	307.2813	64.1298	234.49645	1.870499269	0.000401979	0.001457245	yes	--	-	-	-	-
Unigene0001998	6981.5	2766	50668.747	57546.9115	5412.3358	5069.3749	54107.82925	5240.85535	-3.367963167	2.11E-31	1.47E-29	yes	aldehyde dehydrogenase, partial [Acinetobacter baumannii]	ko01100//Metabolic pathways//Global and overview maps//Metabolism;ko01110//Biosynthesis of secondary metabolites//Global and overview maps//Metabolism;ko00010//Glycolysis / Gluconeogenesis//Carbohydrate metabolism//Metabolism;ko00620//Pyruvate metabolism//Carbohydrate metabolism//Metabolism;ko00280//Valine, leucine and isoleucine degradation//Amino acid metabolism//Metabolism;ko00071//Fatty acid …	-	-	-
Unigene0001999	7525	3078	51234.9301	56028.1991	5763.6299	4922.9321	53631.5646	5343.281	-3.327284547	2.32E-30	1.42E-28	yes	carotenogenesis protein [Helicobacter suis]	-	-	-	-
Unigene0002004	5.5	74	29.981	58.6582	146.9022	156.5497	44.3196	151.72595	1.775451088	0.003539842	0.009841624	yes	--	-	-	-	-
Unigene0002009	41	395.5	220.3885	252.6515	550.5662	566.7619	236.52	558.66405	1.240018804	0.000942966	0.003087751	yes	--	-	-	-	-
Unigene0002011	92	3687	593.0593	632.3774	8790.9278	3060.3972	612.71835	5925.6625	3.273680495	5.07E-13	6.90E-12	yes	--	-	-	-	-
Unigene0002015	45	2778	285.7509	379.9956	5182.1698	4987.2883	332.87325	5084.72905	3.933126055	4.44E-34	4.12E-32	yes	cytochrome d ubiquinol oxidase, subunit II [Acinetobacter baumannii]	-	-	-	-
Unigene0002022	20.5	249	203.4147	128.8921	415.1878	531.0774	166.1534	473.1326	1.509728754	0.000424827	0.001531212	yes	--	-	-	-	-
Unigene0002024	25	279	265.7079	119.4839	310.6672	676.706	192.5959	493.6866	1.358018496	0.007509376	0.018829817	yes	N-6 DNA Methylase family protein [Acinetobacter baumannii]	-	-	-	-
Unigene0002025	44.5	63.5	127.697	268.8499	62.6067	82.3335	198.27345	72.4701	-1.452033715	0.003179089	0.009039293	yes	--	-	-	-	-
Unigene0002028	46.5	908.5	322.8199	313.8262	1291.9555	1722.7281	318.32305	1507.3418	2.243443062	1.11E-10	1.17E-09	yes	monovalent cation/H+ antiporter subunit A, partial [Acinetobacter baumannii]	-	-	-	-
Unigene0002030	38.5	72	377.8046	299.6667	150.0958	151.4221	338.73565	150.75895	-1.167916178	0.007941418	0.019696289	yes	--	-	-	-	-
Unigene0002037	40.5	67.5	372.3255	294.185	109.5754	155.5315	333.25525	132.55345	-1.330053383	0.003507879	0.00981814	yes	Uncharacterised protein [Bordetella pertussis]	-	-	-	-
Unigene0002042	21	179.5	157.7361	154.306	266.4499	380.7039	156.02105	323.5769	1.052367931	0.0175139	0.03848449	yes	hypothetical protein, partial [Acinetobacter baumannii]	-	-	-	-
Unigene0002047	64.5	1328.5	324.8666	402.2183	1909.3347	1775.4931	363.54245	1842.4139	2.341401461	4.00E-14	6.23E-13	yes	Uncharacterised protein [Salmonella enterica]	-	-	-	-
Unigene0002048	416	4336	2418.4112	2492.3169	6282.8736	6143.2088	2455.36405	6213.0412	1.339362676	7.98E-07	5.10E-06	yes	--	-	-	-	-
Unigene0002049	25	313.5	183.9568	89.9782	272.877	519.9793	136.9675	396.42815	1.533225803	0.001576689	0.004870045	yes	NADH:flavin oxidoreductase [Acinetobacter pittii]	-	-	GO:0003824//catalytic activity;GO:0032553	GO:0044710
Unigene0002052	33.5	362	295.8759	237.4327	478.49	901.8659	266.6543	690.17795	1.37199779	0.00175715	0.005367878	yes	--	-	-	-	-
Unigene0002053	19.5	241	160.5822	169.3629	313.2487	685.4736	164.97255	499.36115	1.597857592	0.001009641	0.003284612	yes	D-alanyl-D-alanine carboxypeptidase, partial [Acinetobacter baumannii]	-	-	GO:0004185//serine-type carboxypeptidase activity	GO:0019538//protein metabolic process
Unigene0002056	17	167	169.7722	110.7202	281.0838	366.4143	140.2462	323.74905	1.206914278	0.009136634	0.022049392	yes	--	-	-	-	-
Unigene0002060	293	355.5	967.0356	1666.3229	505.1732	296.6218	1316.67925	400.8975	-1.715598614	3.03E-06	1.75E-05	yes	NAD(P)+ transhydrogenase (AB-specific), subunit alpha [Acinetobacter pittii]	-	-	GO:0008746//NAD(P)+ transhydrogenase activity;GO:0036094//small molecule binding	GO:0044710
Unigene0002061	77	72	707.6311	639.5724	179.6624	122.0951	673.60175	150.87875	-2.158506258	9.68E-08	6.95E-07	yes	--	-	-	-	-
Unigene0002067	13	211	72.1035	143.5903	454.2372	436.737	107.8469	445.4871	2.046398949	1.56E-05	8.05E-05	yes	signal peptidase, partial [Acinetobacter sp.]	ko03060//Protein export//Folding, sorting and degradation//Genetic Information Processing	GO:0031224//intrinsic component of membrane	GO:0070011//peptidase activity, acting on L-amino acid peptides	GO:0019538//protein metabolic process
Unigene0002068	77.5	126.5	567.4264	479.9192	165.0405	245.2612	523.6728	205.15085	-1.35198054	0.000747015	0.002521931	yes	NAD-dependent aldehyde dehydrogenase [Acinetobacter baumannii]	-	-	GO:0016620//oxidoreductase activity, acting on the aldehyde or oxo group of donors, NAD or NADP as acceptor	GO:0044237//cellular metabolic process;GO:0044710
Unigene0002069	19	179.5	94.6288	170.4148	322.1986	310.8438	132.5218	316.5212	1.256072428	0.005973748	0.015363694	yes	ABC transporter, ATP-binding protein [Acinetobacter sp.]	-	GO:0043234//protein complex;GO:0016020//membrane	GO:0017111//nucleoside-triphosphatase activity;GO:0032550;GO:0015604//organic phosphonate transmembrane transporter activity	GO:0044765
Unigene0002070	11.5	182	69.074	115.8375	359.6458	377.1664	92.45575	368.4061	1.994461998	4.18E-05	0.000195013	yes	phosphate/phosphite/phosphonate ABC transporter, periplasmic binding protein [Acinetobacter sp.]	-	GO:0043234//protein complex	-	GO:0044763
Unigene0002072	242	121.5	2403.3441	1481.7175	276.0143	177.5042	1942.5308	226.75925	-3.098704166	3.63E-15	6.46E-14	yes	ATPase AAA [Acinetobacter baumannii]	-	-	-	-
Unigene0002073	55.5	924.5	421.7741	471.2105	2177.2908	1443.5373	446.4923	1810.41405	2.019612485	6.21E-09	5.10E-08	yes	hypothetical protein I63B_1177 [Aggregatibacter actinomycetemcomitans]	-	-	-	-
Unigene0002076	117.5	169.5	932.3692	832.5009	283.3884	328.8521	882.43505	306.12025	-1.527391612	1.82E-05	9.20E-05	yes	hypothetical protein J569_3125 [Acinetobacter baumannii]	-	-	-	-
Unigene0002078	112	1638.5	800.4302	858.3149	3262.5095	2636.3281	829.37255	2949.4188	1.830338487	4.44E-10	4.36E-09	yes	--	-	-	-	-
Unigene0002080	121	1264.5	551.3905	804.1055	1577.719	1959.2459	677.748	1768.48245	1.383691046	8.85E-06	4.78E-05	yes	Uncharacterised protein [Mycobacterium tuberculosis]	-	-	-	-
Unigene0002083	223	38.5	1596.9901	1902.2839	49.1821	100.0666	1749.637	74.62435	-4.551265364	3.59E-26	1.67E-24	yes	hypothetical protein [[Clostridium] cellulosi]	-	-	-	-
Unigene0002087	106	1087.5	544.291	1168.4427	2575.6042	1907.3531	856.36685	2241.47865	1.388149903	0.000197024	0.000769961	yes	heat shock protein 90, partial [Acinetobacter baumannii]	ko04141//Protein processing in endoplasmic reticulum//Folding, sorting and degradation//Genetic Information Processing	GO:0044424	GO:0005515//protein binding;GO:0032550;GO:0016772//transferase activity, transferring phosphorus-containing groups	GO:0050896//response to stimulus;GO:0006796//phosphate-containing compound metabolic process;GO:0044267//cellular protein metabolic process
Unigene0002090	25	239	141.7207	143.5903	353.3194	307.2813	142.6555	330.30035	1.211243128	0.002809931	0.008118659	yes	MULTISPECIES: transporter [Acinetobacter calcoaceticus/baumannii]	-	-	-	GO:0051234//establishment of localization
Unigene0002091	395.5	608.5	2553.544	3535.0558	1266.7084	1055.0124	3044.2999	1160.8604	-1.390915998	2.84E-06	1.65E-05	yes	acyl-CoA dehydrogenase, partial [Acinetobacter baumannii]	ko01110//Biosynthesis of secondary metabolites//Global and overview maps//Metabolism	-	GO:0016627//oxidoreductase activity, acting on the CH-CH group of donors;GO:0000166//nucleotide binding	GO:0044710
Unigene0002097	32.5	28.5	246.6927	289.5938	53.6488	61.8306	268.14325	57.7397	-2.21536842	7.58E-06	4.14E-05	yes	PepSY domain protein [Acinetobacter baumannii]	ko01100//Metabolic pathways//Global and overview maps//Metabolism;ko00920//Sulfur metabolism//Energy metabolism//Metabolism	-	GO:0046914//transition metal ion binding;GO:0003824//catalytic activity;GO:0032553	GO:0044710
Unigene0002098	103	127	500.7863	502.566	152.9985	146.6758	501.67615	149.83715	-1.743360989	2.19E-06	1.29E-05	yes	--	-	-	-	-
Unigene0002099	55	509.5	297.1013	352.9207	726.4496	752.0358	325.011	739.2427	1.185559545	0.0007492	0.002525902	yes	--	-	-	-	-
Unigene0002100	16	272.5	146.7822	122.0517	579.308	513.0046	134.41695	546.1563	2.02259881	1.84E-06	1.10E-05	yes	--	-	-	-	-
Unigene0002101	26.5	326	235.877	225.7314	456.3838	923.2102	230.8042	689.797	1.579502377	0.00061223	0.002124151	yes	Vi polysaccharide biosynthesis protein vipA/tviB [Acinetobacter pittii]	-	-	GO:0016614//oxidoreductase activity, acting on CH-OH group of donors;GO:0016627//oxidoreductase activity, acting on the CH-CH group of donors;GO:0000166//nucleotide binding	GO:0044710;GO:0005976//polysaccharide metabolic process
Unigene0002102	56.5	0	1148.8406	0	0	0	574.4203	0.001	-19.13174721	1.32E-06	8.19E-06	yes	--	-	-	-	-
Unigene0002103	83.5	132.5	544.9169	540.5751	176.1801	242.0552	542.746	209.11765	-1.375962355	0.000394818	0.001439621	yes	--	-	-	-	-
Unigene0002106	63	642.5	643.1618	428.9834	1096.9029	1477.6732	536.0726	1287.28805	1.263834612	0.00061439	0.002128695	yes	MFS transporter [Acinetobacter baumannii]	-	-	GO:0003676//nucleic acid binding;GO:0016866//intramolecular transferase activity	GO:0009451//RNA modification
Unigene0002107	39.5	1272.5	260.9461	368.7256	3172.1575	1847.0287	314.83585	2509.5931	2.994781734	2.40E-15	4.41E-14	yes	--	-	-	-	-
Unigene0002110	0.5	17	0	7.0618	38.7627	28.1447	3.5309	33.4537	3.244057915	0.013005169	0.029724405	yes	--	-	-	-	-
Unigene0002112	130	1375	670.157	639.6294	1421.1018	1932.3609	654.8932	1676.73135	1.356319999	5.31E-06	2.98E-05	yes	hypothetical protein AW09_000841 [Candidatus Accumulibacter]	-	-	-	-
Unigene0002113	113	170	686.2544	760.842	244.1293	288.2615	723.5482	266.1954	-1.442603486	6.10E-05	0.000271607	yes	--	-	-	-	-
Unigene0002114	200	2126	1552.8956	1673.8523	4771.5095	3563.7952	1613.37395	4167.65235	1.369154071	2.07E-06	1.23E-05	yes	--	-	-	-	-
Unigene0002115	342.5	3371.5	2186.3052	1940.4091	5528.5798	4198.1644	2063.35715	4863.3721	1.236963416	1.54E-05	7.98E-05	yes	ribosomal protein [Clostridium tetani]	-	-	-	-
Unigene0002116	316.5	3153	2210.817	1930.7513	5366.7725	4508.9711	2070.78415	4937.8718	1.2537122	7.41E-06	4.06E-05	yes	ribosomal protein S5 [Acinetobacter calcoaceticus]	-	GO:0044391	GO:0003723//RNA binding;GO:0005198//structural molecule activity	GO:0010467//gene expression
Unigene0002117	32	293.5	311.3561	189.2781	410.2088	665.1781	250.3171	537.69345	1.103027048	0.011783164	0.027406524	yes	ABC transporter [Acinetobacter calcoaceticus]	-	-	GO:0016772//transferase activity, transferring phosphorus-containing groups	GO:0006796//phosphate-containing compound metabolic process
Unigene0002118	185.5	1863	702.2744	726.037	1764.8978	1718.257	714.1557	1741.5774	1.286084042	2.60E-06	1.53E-05	yes	--	-	-	-	-
Unigene0002121	55	573.5	206.5277	324.7016	695.0983	692.6472	265.61465	693.87275	1.385336389	0.000159089	0.000632569	yes	acetyl-CoA carboxylase [Acinetobacter pittii]	-	-	GO:0016879//ligase activity, forming carbon-nitrogen bonds;GO:0032550;GO:0043169//cation binding	-
Unigene0002124	8.5	105	21.6121	73.9974	176.9765	132.4109	47.80475	154.6937	1.694188563	0.004886628	0.012953442	yes	tetraacyldisaccharide 4'-kinase [Acinetobacter baumannii]	-	-	GO:0016301//kinase activity;GO:0032550	GO:0008654//phospholipid biosynthetic process
Unigene0002127	116.5	25.5	601.2764	768.1215	29.9126	44.3243	684.69895	37.11845	-4.205261428	6.03E-20	1.70E-18	yes	--	-	-	-	-
Unigene0002128	121.5	35.5	809.3344	694.5351	46.5629	58.8627	751.93475	52.7128	-3.834382243	3.23E-19	8.02E-18	yes	type II restriction endonuclease HpaII [Acinetobacter calcoaceticus]	-	-	GO:0015666//restriction endodeoxyribonuclease activity	GO:0006308//DNA catabolic process
Unigene0002134	78	1820.5	717.1038	499.8257	3117.1985	3583.4344	608.46475	3350.31645	2.461051779	3.94E-15	6.95E-14	yes	--	-	-	-	-
Unigene0002141	5.5	117.5	50.9163	14.0088	112.7794	195.4114	32.46255	154.0954	2.24697556	0.000431004	0.001549016	yes	branched-chain amino acid ABC transporter substrate-binding protein, partial [Acinetobacter baumannii]	-	GO:0031224//intrinsic component of membrane	GO:0015171//amino acid transmembrane transporter activity	GO:0006865//amino acid transport
Unigene0002145	28.5	397.5	217.8333	124.8611	401.6261	713.7456	171.3472	557.68585	1.70253005	0.000156307	0.000622496	yes	--	-	-	-	-
Unigene0002150	29	305.5	241.2372	124.9366	385.7529	505.3418	183.0869	445.54735	1.283050192	0.003159469	0.008993714	yes	--	-	-	-	-
Unigene0002151	913	125.5	3950.9312	8459.9035	191.2105	246.1466	6205.41735	218.67855	-4.826644623	2.30E-30	1.42E-28	yes	--	-	-	-	-
Unigene0002152	1630.5	223.5	7002.7147	11941.1243	277.4181	378.7012	9471.9195	328.05965	-4.851626756	3.47E-37	4.83E-35	yes	replication protein, partial [Acinetobacter nosocomialis]	-	GO:0044424	GO:0003676//nucleic acid binding	GO:0006259//DNA metabolic process
Unigene0002153	61.5	596.5	477.2383	216.5372	599.3495	943.0096	346.88775	771.17955	1.152597901	0.006822391	0.017280172	yes	--	-	-	-	-
Unigene0002156	185	1792.5	898.7483	792.8538	2133.9949	1792.2503	845.80105	1963.1226	1.214760018	1.60E-05	8.18E-05	yes	6,7-dimethyl-8-ribityllumazine synthase [Acinetobacter baumannii]	ko01100//Metabolic pathways//Global and overview maps//Metabolism;ko00740//Riboflavin metabolism//Metabolism of cofactors and vitamins//Metabolism	GO:0044464	GO:0016867	GO:0006771//riboflavin metabolic process
Unigene0002157	40.5	435.5	110.724	265.0897	489.3329	552.5984	187.90685	520.96565	1.471170591	0.000735993	0.002488072	yes	6,7-dimethyl-8-ribityllumazine synthase [Acinetobacter calcoaceticus]	ko01100//Metabolic pathways//Global and overview maps//Metabolism;ko00740//Riboflavin metabolism//Metabolism of cofactors and vitamins//Metabolism	GO:0044464	GO:0016867	GO:0006771//riboflavin metabolic process
Unigene0002158	80.5	1295.5	587.1287	670.0879	2912.491	2022.4315	628.6083	2467.46125	1.972794202	6.63E-10	6.34E-09	yes	RNA polymerase Rpb1, domain 1 [Acinetobacter baumannii]	ko01100//Metabolic pathways//Global and overview maps//Metabolism;ko00230//Purine metabolism//Nucleotide metabolism//Metabolism;ko00240//Pyrimidine metabolism//Nucleotide metabolism//Metabolism;ko03020//RNA polymerase//Transcription//Genetic Information Processing	-	GO:0034062//RNA polymerase activity;GO:0003676//nucleic acid binding	GO:0034645//cellular macromolecule biosynthetic process
Unigene0002160	20.5	358.5	150.9086	173.0003	541.2762	851.0268	161.95445	696.1515	2.103813197	1.75E-06	1.06E-05	yes	PF13689 domain protein, partial [Acinetobacter baumannii]	-	-	-	-
Unigene0002166	12	233.5	85.4005	44.7554	256.7196	328.7137	65.07795	292.71665	2.169264099	4.23E-06	2.39E-05	yes	--	-	-	-	-
Unigene0002167	79.5	75	566.8829	371.3542	91.0477	116.9924	469.11855	104.02005	-2.173090913	2.07E-07	1.44E-06	yes	--	-	-	-	-
Unigene0002168	460	22.5	2745.6399	2607.231	22.0597	41.4727	2676.43545	31.7662	-6.396676529	2.43E-59	1.01E-56	yes	Fis family transcriptional regulator [Acinetobacter baumannii]	-	-	GO:0016886;GO:0043169//cation binding	GO:0010467//gene expression
Unigene0002169	767	31.5	5448.2383	4902.375	42.9913	59.4573	5175.30665	51.2243	-6.658672174	4.36E-71	2.73E-68	yes	--	-	-	-	-
Unigene0002170	811.5	33	6514.333	6317.972	63.8046	62.2886	6416.1525	63.0466	-6.669146052	4.23E-74	5.30E-71	yes	Fis family transcriptional regulator [Acinetobacter pittii]	-	-	GO:0016886;GO:0043169//cation binding	GO:0010467//gene expression
Unigene0002177	177.5	1698.5	1292.0895	1168.5963	3143.4238	2505.2284	1230.3429	2824.3261	1.198846219	2.48E-05	0.000121705	yes	oligopeptidase A, partial [Acinetobacter baumannii]	-	-	GO:0004175//endopeptidase activity	GO:0019538//protein metabolic process
Unigene0002184	369	455	2851.7681	2036.3712	715.4983	707.1167	2444.06965	711.3075	-1.780740119	2.41E-09	2.12E-08	yes	--	-	-	-	-
Unigene0002187	344.5	4133.5	2628.1	2782.9163	7258.7082	8562.7298	2705.50815	7910.719	1.547909239	2.70E-08	2.04E-07	yes	H-NS histone family protein, partial [Acinetobacter baumannii]	-	GO:0044464	GO:0003676//nucleic acid binding	GO:0010468//regulation of gene expression
Unigene0002189	11.5	140	140.9109	55.1387	236.4522	304.1239	98.0248	270.28805	1.46327903	0.005870766	0.015129907	yes	--	-	-	-	-
Unigene0002190	22	229.5	246.6927	137.5571	455.0215	474.0342	192.1249	464.52785	1.273720585	0.003097172	0.00885664	yes	glucosamine--fructose-6-phosphate aminotransferase [Acinetobacter pittii]	ko01100//Metabolic pathways//Global and overview maps//Metabolism;ko01110//Biosynthesis of secondary metabolites//Global and overview maps//Metabolism;ko00250//Alanine, aspartate and glutamate metabolism//Amino acid metabolism//Metabolism;ko00520//Amino sugar and nucleotide sugar metabolism//Carbohydrate metabolism//Metabolism	GO:0044424	GO:0005488//binding;GO:0070548	GO:0009064//glutamine family amino acid metabolic process;GO:0044711
Unigene0002192	14	197.5	76.2505	100.6997	343.9305	272.3355	88.4751	308.133	1.800209806	0.000107461	0.000448649	yes	--	-	-	-	-
Unigene0002195	2.5	68.5	30.6328	14.9833	106.9175	181.28	22.80805	144.09875	2.659442809	0.000273999	0.001029038	yes	WagK [Acinetobacter baumannii]	-	-	GO:0003824//catalytic activity	-
Unigene0002199	17	273.5	80.9833	193.1042	631.8982	501.094	137.04375	566.4961	2.04742949	1.16E-05	6.12E-05	yes	--	-	-	-	-
Unigene0002200	91.5	112.5	705.3843	596.6861	170.4461	213.1952	651.0352	191.82065	-1.76297751	6.47E-06	3.60E-05	yes	--	-	-	-	-
Unigene0002201	125	1168.5	353.1281	521.2951	937.2418	1104.564	437.2116	1020.9029	1.223442071	7.96E-05	0.000346803	yes	triosephosphate isomerase family protein [Acinetobacter baumannii]	ko01100//Metabolic pathways//Global and overview maps//Metabolism;ko01110//Biosynthesis of secondary metabolites//Global and overview maps//Metabolism;ko00010//Glycolysis / Gluconeogenesis//Carbohydrate metabolism//Metabolism;ko00051//Fructose and mannose metabolism//Carbohydrate metabolism//Metabolism;ko00562//Inositol phosphate metabolism//Carbohydrate metabolism//Metabolism	GO:0044424	GO:0016861//intramolecular oxidoreductase activity, interconverting aldoses and ketoses	GO:0006739//NADP metabolic process;GO:0006090//pyruvate metabolic process;GO:0006006//glucose metabolic process
Unigene0002202	3	92.5	19.6528	28.8382	221.6121	149.8248	24.2455	185.71845	2.937328234	1.07E-05	5.68E-05	yes	--	-	-	-	-
Unigene0002203	9.5	118.5	126.6834	42.8983	241.3579	232.0313	84.79085	236.6946	1.481046299	0.007301009	0.018362476	yes	outer membrane efflux family protein [Acinetobacter baumannii]	-	-	-	GO:0051234//establishment of localization
Unigene0002208	209.5	145.5	1572.3963	1944.9395	209.0522	395.7863	1758.6679	302.41925	-2.539861196	1.83E-10	1.88E-09	yes	C4-dicarboxylate transporter/malic acid transport family protein [Acinetobacter baumannii]	-	GO:0031224//intrinsic component of membrane	-	GO:0044763
Unigene0002211	2	359.5	0	26.9232	646.5491	707.042	13.4616	676.79555	5.651798284	9.64E-20	2.57E-18	yes	--	-	-	-	-
Unigene0002212	89	133.5	504.821	346.227	118.2261	183.3728	425.524	150.79945	-1.496609337	0.000270992	0.001020804	yes	--	-	-	-	-
Unigene0002213	37	56.5	270.9825	247.0154	81.0221	109.7672	258.99895	95.39465	-1.440965986	0.001747759	0.005352244	yes	transporter [Acinetobacter pittii]	-	-	-	-
Unigene0002215	9	576	59.3488	68.4257	993.6115	1009.3782	63.88725	1001.49485	3.970483151	3.39E-19	8.33E-18	yes	--	-	-	-	-
Unigene0002216	104	3634.5	615.9095	426.5476	4452.0246	4121.3497	521.22855	4286.68715	3.039875117	3.03E-22	1.03E-20	yes	Cyd operon protein YbgE [Acinetobacter sp.]	-	-	-	-
Unigene0002218	9	135.5	84.8861	62.2801	284.8822	238.3663	73.5831	261.62425	1.830049908	0.000429676	0.001546463	yes	aldehyde dehydrogenase [Acinetobacter sp.]	-	-	GO:0016903//oxidoreductase activity, acting on the aldehyde or oxo group of donors	GO:0044710
Unigene0002225	32.5	272.5	113.9003	175.0939	239.1826	369.3078	144.4971	304.2452	1.074193963	0.012056247	0.027937926	yes	pyridine nucleotide-disulfide oxidoreductase [Acinetobacter baumannii]	-	-	GO:0016731;GO:0000166//nucleotide binding	GO:0044710
Unigene0002226	96.5	1352.5	943.5082	759.9625	2447.1257	3255.869	851.73535	2851.49735	1.743242559	2.01E-08	1.55E-07	yes	--	-	-	-	-
Unigene0002227	671	5624	3549.1602	3891.4578	8286.4552	6903.1379	3720.309	7594.79655	1.029588865	0.000142091	0.000571329	yes	Uncharacterised protein [Bordetella pertussis]	-	-	-	-
Unigene0002231	87.5	803.5	430.2084	589.8844	1263.9188	1056.1698	510.0464	1160.0443	1.185479497	0.000267482	0.001013678	yes	excinuclease ABC subunit A, partial [Acinetobacter baumannii]	-	GO:0044424	GO:0017111//nucleoside-triphosphatase activity;GO:0032550;GO:0003676//nucleic acid binding;GO:0046914//transition metal ion binding;GO:0004520//endodeoxyribonuclease activity	GO:0006281//DNA repair;GO:0006308//DNA catabolic process
Unigene0002233	46	1296	322.2237	181.8558	1200.3538	2109.6345	252.03975	1654.99415	2.715102929	4.44E-12	5.53E-11	yes	GTP-binding protein, partial [Acinetobacter baumannii]	-	-	GO:0017111//nucleoside-triphosphatase activity;GO:0008135//translation factor activity, nucleic acid binding;GO:0032550	GO:0034645//cellular macromolecule biosynthetic process
Unigene0002236	11	398	36.6955	91.5388	574.8745	623.8831	64.11715	599.3788	3.224685852	2.09E-11	2.48E-10	yes	--	-	-	-	-
Unigene0002240	28.5	2803	293.5644	207.9583	6005.0714	5624.0927	250.76135	5814.58205	4.535288588	1.26E-40	3.15E-38	yes	bacterial Cytochrome Ubiquinol Oxidase family protein [Acinetobacter baumannii]	-	-	GO:0003824//catalytic activity	GO:0051234//establishment of localization;GO:0044710
Unigene0002241	48.5	3508	354.1411	403.4203	7223.0527	6164.6204	378.7807	6693.83655	4.143398596	5.41E-38	9.03E-36	yes	--	-	-	-	-
Unigene0002242	106.5	196	808.9329	765.8148	287.2457	414.2189	787.37385	350.7323	-1.1666785	0.001466977	0.004559278	yes	hypothetical protein [Acinetobacter oleivorans]	-	-	-	-
Unigene0002243	256.5	288.5	2398.6969	2017.6274	543.638	645.6448	2208.16215	594.6414	-1.892754301	3.72E-10	3.71E-09	yes	metal-binding protein [Acinetobacter pittii]	-	-	-	-
Unigene0002244	161	207.5	1198.2219	1385.4996	372.5329	444.4733	1291.86075	408.5031	-1.661031638	1.33E-06	8.22E-06	yes	--	-	-	-	-
Unigene0002245	399	586.5	3776.412	2729.3639	1148.212	1110.5427	3252.88795	1129.37735	-1.526193525	1.88E-07	1.31E-06	yes	MFS transporter [Acinetobacter calcoaceticus]	-	-	GO:0016491//oxidoreductase activity;GO:0051540;GO:0016830//carbon-carbon lyase activity	GO:0044710
Unigene0002249	165	3158.5	1202.5042	1071.746	5897.4925	4531.0108	1137.1251	5214.25165	2.197069232	9.32E-14	1.42E-12	yes	ATP F0F1 synthase subunit alpha, partial [Acinetobacter baumannii]	-	GO:0033178//proton-transporting two-sector ATPase complex, catalytic domain	GO:0032550;GO:0019829//cation-transporting ATPase activity;GO:0015078//hydrogen ion transmembrane transporter activity	GO:0015988//energy coupled proton transmembrane transport, against electrochemical gradient;GO:0015986//ATP synthesis coupled proton transport
Unigene0002250	2.5	61.5	51.0547	0	80.1881	179.1473	25.52735	129.6677	2.344703467	0.006356142	0.016230517	yes	CTP synthetase, partial [Acinetobacter baumannii]	ko01100//Metabolic pathways//Global and overview maps//Metabolism;ko00240//Pyrimidine metabolism//Nucleotide metabolism//Metabolism	-	GO:0032550;GO:0016879//ligase activity, forming carbon-nitrogen bonds	GO:0009064//glutamine family amino acid metabolic process;GO:0006241//CTP biosynthetic process
Unigene0002253	21	185	135.6543	161.7334	331.2038	311.6676	148.69385	321.4357	1.112185191	0.010355507	0.024472213	yes	hypothetical protein UTI89_C1265 [Escherichia coli]	-	-	-	-
Unigene0002255	161.5	3253.5	1105.1835	1235.2987	6843.2058	4636.5184	1170.2411	5739.8621	2.294210284	1.34E-13	1.97E-12	yes	--	-	-	-	-
Unigene0002259	53.5	62	425.1622	482.7604	140.6483	116.2876	453.9613	128.46795	-1.821160831	1.50E-05	7.81E-05	yes	acetyl-CoA acetyltransferase [Acinetobacter calcoaceticus]	-	-	GO:0016747//transferase activity, transferring acyl groups other than amino-acyl groups	GO:0019614//catechol-containing compound catabolic process
Unigene0002264	637	5920.5	5195.1997	4503.5131	12279.3944	9264.1839	4849.3564	10771.78915	1.151392703	4.28E-05	0.000199181	yes	S1 RNA binding domain protein [Acinetobacter baumannii]	-	-	-	-
Unigene0002265	64	853.5	616.4852	466.6684	1529.0578	1902.818	541.5768	1715.9379	1.663759499	4.98E-07	3.29E-06	yes	integral membrane TerC family protein, partial [Acinetobacter baumannii]	-	-	-	-
Unigene0002268	11	5.5	98.2642	86.5146	1.9787	20.5239	92.3894	11.2513	-3.037635635	7.92E-05	0.000345551	yes	DNA replication protein [Acinetobacter sp.]	-	-	-	-
Unigene0002271	603	8010.5	3981.5325	4526.9536	14009.1592	13636.1703	4254.24305	13822.66475	1.700061403	3.44E-10	3.46E-09	yes	hypothetical protein F963_01634 [Acinetobacter bereziniae]	-	-	-	-
Unigene0002273	30.5	43	210.9994	255.7702	64.6549	97.7213	233.3848	81.1881	-1.523370416	0.001963429	0.005932919	yes	sulfatase family protein [Acinetobacter baumannii]	ko00600//Sphingolipid metabolism//Lipid metabolism//Metabolism	-	-	-
Unigene0002274	231	240	1347.5086	2273.905	482.5951	464.388	1810.7068	473.49155	-1.935142371	5.45E-08	3.95E-07	yes	--	-	-	-	-
Unigene0002276	58	525	461.4986	534.2311	943.7438	1270.2173	497.86485	1106.98055	1.152803806	0.001368417	0.004306389	yes	Uncharacterised protein [Bordetella pertussis]	-	-	-	-
Unigene0002279	9	157	89.562	65.7108	244.4676	399.069	77.6364	321.7683	2.051217075	0.000122363	0.000504142	yes	--	-	-	-	-
Unigene0002280	10.5	158.5	110.0866	60.5771	288.1762	308.4926	85.33185	298.3344	1.805774109	0.000303703	0.001133795	yes	hlyD secretion family protein [Acinetobacter baumannii]	-	-	-	-
Unigene0002281	44	2032.5	322.5073	297.2925	4565.8593	2285.0743	309.8999	3425.4668	3.466426408	5.41E-19	1.32E-17	yes	--	-	-	-	-
Unigene0002282	4	467	16.3091	35.8976	541.8697	1028.7344	26.10335	785.30205	4.91094079	6.45E-17	1.34E-15	yes	sulfite exporter TauE/SafE family protein [Acinetobacter baumannii]	-	-	-	-
Unigene0002286	47	401.5	411.6919	343.2437	578.413	969.3191	377.4678	773.86605	1.035730289	0.009808038	0.023354691	yes	--	-	-	-	-
Unigene0002287	32	275	200.261	280.5019	546.223	479.1149	240.38145	512.66895	1.092701954	0.006787501	0.017226636	yes	fatty acid desaturase family protein [Acinetobacter baumannii]	ko01100//Metabolic pathways//Global and overview maps//Metabolism;ko00910//Nitrogen metabolism//Energy metabolism//Metabolism;ko00591//Linoleic acid metabolism//Lipid metabolism//Metabolism	-	-	-
Unigene0002290	32	337.5	325.3354	238.6955	552.7455	860.0068	282.01545	706.37615	1.324662431	0.001633943	0.005040673	yes	--	-	-	-	-
Unigene0002291	134	1336.5	1002.9245	907.5314	1765.3978	2834.9051	955.22795	2300.15145	1.267811901	7.10E-05	0.000312201	yes	3,4-dihydroxy-2-butanone 4-phosphate synthase, partial [Acinetobacter baumannii]	ko01100//Metabolic pathways//Global and overview maps//Metabolism;ko00740//Riboflavin metabolism//Metabolism of cofactors and vitamins//Metabolism	-	-	-
Unigene0002293	17	216.5	81.3338	193.9401	327.5529	579.7083	137.63695	453.6306	1.720650134	0.000860673	0.002851834	yes	D-ribulose-5-phosphate 3-epimerase [Acinetobacter baumannii]	ko01100//Metabolic pathways//Global and overview maps//Metabolism;ko01110//Biosynthesis of secondary metabolites//Global and overview maps//Metabolism;ko00030//Pentose phosphate pathway//Carbohydrate metabolism//Metabolism;ko00040//Pentose and glucuronate interconversions//Carbohydrate metabolism//Metabolism	-	-	-
Unigene0002295	19.5	220.5	96.6161	141.7727	215.5008	461.0289	119.1944	338.26485	1.504836814	0.002521031	0.007403496	yes	anhydrase [Acinetobacter baumannii]	-	-	-	-
Unigene0002301	61.5	94	631.5334	427.1509	127.1676	255.5663	529.34215	191.36695	-1.467858845	0.001212226	0.003868314	yes	--	-	-	-	-
Unigene0002305	125	1533.5	949.58	858.4314	2840.8413	2484.487	904.0057	2662.66415	1.558466694	5.35E-08	3.90E-07	yes	ribosomal polymerase B subunit [Acinetobacter baumannii]	ko01100//Metabolic pathways//Global and overview maps//Metabolism;ko00230//Purine metabolism//Nucleotide metabolism//Metabolism;ko00240//Pyrimidine metabolism//Nucleotide metabolism//Metabolism;ko03020//RNA polymerase//Transcription//Genetic Information Processing	-	-	-
Unigene0002306	63.5	952	572.8085	469.295	1995.4262	1726.7983	521.05175	1861.11225	1.836666501	8.96E-09	7.19E-08	yes	--	-	-	-	-
Unigene0002312	66	2014	504.379	393.1868	2923.1209	3598.2614	448.7829	3260.69115	2.861088186	7.26E-20	1.98E-18	yes	--	-	-	-	-
Unigene0002329	30.5	396.5	229.1234	152.3458	386.3976	785.1349	190.7346	585.76625	1.618758494	0.000387028	0.001413271	yes	50S ribosomal protein L11 methyltransferase [Acinetobacter baumannii]	-	-	-	-
Unigene0002332	23	260	159.6078	139.408	307.6175	506.3969	149.5079	407.0072	1.444832598	0.000916563	0.003009161	yes	hypothetical protein Q609_ECAC01489G0008 [Escherichia coli]	-	-	-	-
Unigene0002333	23	215.5	104.0893	143.1925	314.3963	259.5285	123.6409	286.9624	1.214705655	0.004370404	0.011746632	yes	carD-like/TRCF domain protein [Acinetobacter baumannii]	-	-	-	-
Unigene0002343	39.5	360.5	204.2187	178.9676	419.2172	419.4322	191.59315	419.3247	1.130021832	0.002621122	0.007643667	yes	tryptophan synthase subunit beta, partial [Acinetobacter baumannii]	-	-	-	-
Unigene0002351	0	18	0	0	39.4087	36.574	0.001	37.99135	15.21338336	0.000535103	0.001874731	yes	bacterial Cytochrome Ubiquinol Oxidase family protein [Acinetobacter baumannii]	-	-	-	-
Unigene0002352	1.5	70.5	0	21.8112	101.7643	186.2743	10.9056	144.0193	3.723121109	1.47E-05	7.69E-05	yes	--	-	-	-	-
Unigene0002353	6.5	75.5	28.0699	68.6487	114.929	175.8845	48.3593	145.40675	1.588228976	0.011547946	0.026959556	yes	malonate decarboxylase subunit epsilon, partial [Acinetobacter baumannii]	-	-	-	-
Unigene0002359	7.5	74.5	40.1456	80.9996	153.5929	153.0262	60.5726	153.30955	1.339710325	0.022110346	0.046897898	yes	inner membrane protein yccS [Acinetobacter baumannii]	-	-	-	-
Unigene0002365	47	473	296.3426	293.5221	634.0202	806.1898	294.93235	720.105	1.287823209	0.000369981	0.001354975	yes	PPIC-type PPIASE domain protein [Acinetobacter baumannii]	-	-	-	-
Unigene0002366	77.5	760.5	651.3459	565.3867	1640.3874	1212.8932	608.3663	1426.6403	1.229609489	0.000261687	0.00099473	yes	--	-	-	-	-
Unigene0002368	105.5	2334.5	925.1725	895.1082	3470.0133	6315.2101	910.14035	4892.6117	2.426443847	2.15E-12	2.76E-11	yes	antitermination protein NusG, partial [Staphylococcus aureus]	-	-	-	-
Unigene0002370	38.5	390	301.2897	215.3854	536.6843	701.8988	258.33755	619.29155	1.261361403	0.001225697	0.003901359	yes	MULTISPECIES: thiol:disulfide interchange protein [Acinetobacter calcoaceticus/baumannii]	-	-	-	-
Unigene0002373	10	123.5	84.4237	50.6789	183.9073	205.1858	67.5513	194.54655	1.526059957	0.003583422	0.009907806	yes	MJ0042 family finger-like domain protein [Acinetobacter sp.]	-	-	-	-
Unigene0002375	80.5	941.5	552.107	568.3152	1475.1301	1710.8043	560.2111	1592.9672	1.507674087	1.23E-06	7.62E-06	yes	--	-	-	-	-
Unigene0002379	3.5	59.5	28.8752	28.2473	106.5973	128.6616	28.56125	117.62945	2.042118276	0.002885811	0.008309145	yes	--	-	-	-	-
Unigene0002380	174	34	702.7053	1058.2716	52.1312	33.474	880.48845	42.8026	-4.36253374	3.39E-23	1.25E-21	yes	Cell wall-associated hydrolase [Leptonema illini]	-	-	-	-
Unigene0002381	32	374	238.832	198.5926	314.2009	917.8588	218.7123	616.02985	1.493965902	0.003345278	0.009436848	yes	--	-	-	-	-
Unigene0002387	19.5	287.5	194.8975	135.8447	357.1312	799.8975	165.3711	578.51435	1.806645612	0.000301937	0.001128884	yes	polyprenyl synthetase family protein [Acinetobacter baumannii]	-	-	GO:0003824//catalytic activity	GO:0006720//isoprenoid metabolic process
Unigene0002388	26	289.5	231.0015	197.7309	364.369	786.042	214.3662	575.2055	1.424000023	0.002278435	0.006762416	yes	--	-	-	-	-
Unigene0002402	26.5	262	141.3822	201.6987	384.3337	460.9926	171.54045	422.66315	1.300959526	0.002035547	0.00612866	yes	--	-	-	-	-
Unigene0002406	29.5	262.5	149.5869	214.0135	284.6463	524.8902	181.8002	404.76825	1.154742343	0.011096182	0.026026158	yes	PitA, partial [Acinetobacter baumannii]	-	-	GO:0015291//secondary active transmembrane transporter activity	GO:0044763;GO:0015698//inorganic anion transport
Unigene0002409	28.5	50.5	161.6387	279.0418	112.961	83.4087	220.34025	98.18485	-1.166160721	0.022810533	0.048138488	yes	--	-	-	-	-
Unigene0002410	5.5	88	46.6592	28.5279	125.2727	155.9276	37.59355	140.60015	1.903041071	0.001166986	0.003747821	yes	--	-	-	-	-
Unigene0002412	93	918.5	730.8656	793.6193	1238.1856	2454.6472	762.24245	1846.4164	1.276406083	0.000443359	0.001586591	yes	--	-	-	-	-
Unigene0002413	82	994.5	570.7546	707.082	1213.3485	2628.4964	638.9183	1920.92245	1.58809591	4.34E-05	0.000201629	yes	glutamate synthase subunit alpha [Acinetobacter baumannii]	-	-	GO:0045181//glutamate synthase activity, NAD(P)H as acceptor	GO:0006536//glutamate metabolic process
Unigene0002416	46	434	365.1401	292.2544	387.6814	1102.3754	328.69725	745.0284	1.180536035	0.015190124	0.033913781	yes	--	-	-	-	-
Unigene0002417	44	6785.5	218.1994	210.6459	8605.9363	7349.4403	214.42265	7977.6883	5.217441542	1.03E-53	3.23E-51	yes	phenol degradation protein [Acinetobacter baumannii]	-	GO:0031224//intrinsic component of membrane;GO:0019867//outer membrane	-	-
Unigene0002418	6.5	81	16.3091	65.8122	124.7942	146.4754	41.06065	135.6348	1.723899009	0.005702482	0.014848979	yes	metallo-beta-lactamase superfamily protein [Acinetobacter baumannii]	-	-	GO:0003824//catalytic activity	-
Unigene0002421	83	1768.5	999.9536	383.6553	3341.7351	3311.026	691.80445	3326.38055	2.265517029	9.97E-09	7.91E-08	yes	--	-	-	-	-
Unigene0002422	39.5	1023	469.703	247.225	2142.4628	2141.2368	358.464	2141.8498	2.578957169	1.72E-12	2.23E-11	yes	--	-	-	-	-
Unigene0002424	33.5	2575	182.2124	198.0556	3049.4185	4096.1437	190.134	3572.7811	4.23195908	3.23E-35	3.24E-33	yes	D-amino acid dehydrogenase small subunit [Acinetobacter baumannii]	-	-	GO:0016638//oxidoreductase activity, acting on the CH-NH2 group of donors	GO:0046416//D-amino acid metabolic process;GO:0006524//alanine catabolic process
Unigene0002425	30	353	162.5895	278.3442	480.1799	833.888	220.46685	657.03395	1.575406174	0.000461678	0.001642762	yes	glutamine-dependent NAD+ synthetase [Acinetobacter baumannii]	ko01100//Metabolic pathways//Global and overview maps//Metabolism;ko00760//Nicotinate and nicotinamide metabolism//Metabolism of cofactors and vitamins//Metabolism	-	GO:0032550;GO:0016884//carbon-nitrogen ligase activity, with glutamine as amido-N-donor;GO:0016787//hydrolase activity;GO:0016880//acid-ammonia (or amide) ligase activity	GO:0019359//nicotinamide nucleotide biosynthetic process
Unigene0002426	98.5	42	846.5577	694.5762	73.3185	83.655	770.56695	78.48675	-3.295399283	2.47E-15	4.51E-14	yes	--	-	-	-	-
Unigene0002434	1.5	34	18.8889	0	57.0528	30.2467	9.44445	43.64975	2.208434703	0.014651342	0.032827917	yes	BNR/Asp-box repeat family protein, partial [Acinetobacter baumannii]	-	-	-	-
Unigene0002435	24.5	304.5	183.6287	212.7263	470.9584	740.8301	198.1775	605.89425	1.612272838	0.00020897	0.000810326	yes	fructose 1,6-bisphosphatase [Acinetobacter pittii]	ko01100//Metabolic pathways//Global and overview maps//Metabolism;ko01110//Biosynthesis of secondary metabolites//Global and overview maps//Metabolism;ko00010//Glycolysis / Gluconeogenesis//Carbohydrate metabolism//Metabolism;ko00030//Pentose phosphate pathway//Carbohydrate metabolism//Metabolism;ko00051//Fructose and mannose metabolism//Carbohydrate metabolism//Metabolism	GO:0044424	GO:0046872//metal ion binding;GO:0050308//sugar-phosphatase activity	GO:0006796//phosphate-containing compound metabolic process;GO:0006006//glucose metabolic process;GO:0044711
Unigene0002436	48.5	566.5	518.6304	315.8986	1093.5916	1181.3414	417.2645	1137.4665	1.446789967	0.000105538	0.000441757	yes	lipid A biosynthesis acyltransferase, partial [Acinetobacter baumannii]	-	GO:0031224//intrinsic component of membrane	GO:0016740//transferase activity	GO:0009312//oligosaccharide biosynthetic process
Unigene0002439	172	107.5	1251.078	928.6399	169.4206	152.8107	1089.85895	161.11565	-2.75797289	1.16E-13	1.73E-12	yes	--	-	-	-	-
Unigene0002440	16.5	209.5	79.9494	183.3067	366.2494	494.697	131.62805	430.4732	1.709456462	0.000467033	0.001659458	yes	leucyl-tRNA synthetase, partial [Acinetobacter baumannii]	ko00970//Aminoacyl-tRNA biosynthesis//Translation//Genetic Information Processing	-	GO:0032550;GO:0052689//carboxylic ester hydrolase activity;GO:0004812//aminoacyl-tRNA ligase activity	GO:0006448//regulation of translational elongation;GO:0006418//tRNA aminoacylation for protein translation
Unigene0002441	32	439.5	233.2429	206.534	490.7194	967.6058	219.88845	729.1626	1.729468739	8.31E-05	0.000359332	yes	leucyl-tRNA synthetase, partial [Acinetobacter baumannii]	ko00970//Aminoacyl-tRNA biosynthesis//Translation//Genetic Information Processing	GO:0044424	GO:0032550;GO:0052689//carboxylic ester hydrolase activity;GO:0004812//aminoacyl-tRNA ligase activity	GO:0006448//regulation of translational elongation;GO:0006418//tRNA aminoacylation for protein translation
Unigene0002444	11.5	110.5	51.0547	106.1319	195.3301	190.1663	78.5933	192.7482	1.294239153	0.017428974	0.038331502	yes	2-amino-4-hydroxy-6-hydroxymethyldihydropteridine pyrophosphokinase [Acinetobacter calcoaceticus]	ko01100//Metabolic pathways//Global and overview maps//Metabolism;ko00790//Folate biosynthesis//Metabolism of cofactors and vitamins//Metabolism	-	GO:0016778	GO:0006796//phosphate-containing compound metabolic process;GO:0006760//folic acid-containing compound metabolic process
Unigene0002445	31	267.5	122.4344	163.3254	300.328	310.3542	142.8799	305.3411	1.095618819	0.005957928	0.015338757	yes	--	-	-	-	-
Unigene0002446	97	903	763.9747	781.9615	1642.8207	1853.7412	772.9681	1748.28095	1.177456264	0.000109739	0.000456631	yes	metA-pathway of phenol degradation family protein [Acinetobacter baumannii]	-	-	-	-
Unigene0002447	12.5	312	96.2506	105.9273	486.4714	749.8559	101.08895	618.16365	2.612363516	2.90E-08	2.19E-07	yes	undecaprenyldiphospho-muramoylpentapeptide beta-N- acetylglucosaminyltransferase, partial [Acinetobacter baumannii]	-	GO:0016020//membrane	GO:0005488//binding;GO:0008375//acetylglucosaminyltransferase activity	GO:0022604//regulation of cell morphogenesis;GO:0000270//peptidoglycan metabolic process;GO:0045229//external encapsulating structure organization;GO:0009226//nucleotide-sugar biosynthetic process;GO:0030258//lipid modification
Unigene0002449	33	325	178.4871	323.9397	459.6631	798.5704	251.2134	629.11675	1.324414353	0.003861948	0.010561331	yes	--	-	-	-	-
Unigene0002450	214	175	1904.9065	1333.7941	322.2756	301.5804	1619.3503	311.928	-2.376130139	2.73E-11	3.16E-10	yes	LysR family transcriptional regulator [Acinetobacter oleivorans]	-	-	-	-
Unigene0002451	1	123.5	17.2685	0	175.6006	263.2951	8.63425	219.44785	4.66766346	5.29E-09	4.38E-08	yes	4-hydroxybenzoate transporter [Acinetobacter pittii]	-	GO:0031224//intrinsic component of membrane	-	GO:0051234//establishment of localization;GO:0044763
Unigene0002452	0	72.5	0	0	97.5835	181.0261	0.001	139.3048	17.08788544	3.20E-08	2.40E-07	yes	--	-	-	-	-
Unigene0002457	572	398	4469.4606	4361.1372	876.1563	604.5973	4415.2989	740.3768	-2.576179513	2.11E-17	4.56E-16	yes	LysR family transcriptional regulator [Acinetobacter oleivorans]	-	-	GO:0003676//nucleic acid binding;GO:0001071//nucleic acid binding transcription factor activity	GO:0010468//regulation of gene expression;GO:0034645//cellular macromolecule biosynthetic process
Unigene0002460	1950	223.5	7518.3481	16662.1585	333.9985	377.2004	12090.2533	355.59945	-5.087447567	7.37E-33	5.96E-31	yes	replication protein, partial [Acinetobacter baumannii]	-	GO:0044424	GO:0003676//nucleic acid binding	GO:0006259//DNA metabolic process
Unigene0002461	84	164	615.3314	812.6332	270.5261	421.9778	713.9823	346.25195	-1.044066113	0.008841634	0.021520183	yes	dicarboxylate symporter family protein [Acinetobacter baumannii]	-	GO:0031224//intrinsic component of membrane	GO:0005310//dicarboxylic acid transmembrane transporter activity;GO:0015291//secondary active transmembrane transporter activity	GO:0044763;GO:0046942//carboxylic acid transport
Unigene0002466	103.5	85.5	1042.6596	772.4166	148.8018	207.2034	907.5381	178.0026	-2.350059897	7.94E-09	6.42E-08	yes	hypothetical protein L293_2975 [Acinetobacter gyllenbergii]	-	-	-	-
Unigene0002467	52.5	460	381.4467	296.3264	622.0049	792.0218	338.88655	707.01335	1.060935077	0.003519792	0.009840037	yes	phosphatidylglycerophosphatase A family protein [Acinetobacter baumannii]	-	GO:0031224//intrinsic component of membrane	GO:0043169//cation binding;GO:0016791//phosphatase activity	GO:0046471//phosphatidylglycerol metabolic process
Unigene0002468	10.5	310.5	82.8002	55.227	374.3827	587.998	69.0136	481.19035	2.801655114	9.63E-09	7.65E-08	yes	--	-	-	-	-
Unigene0002472	12.5	198	69.074	130.3172	300.036	504.9495	99.6956	402.49275	2.013361058	9.14E-05	0.000389441	yes	--	-	-	-	-
Unigene0002477	16.5	221	190.9362	91.0572	436.3793	428.7086	140.9967	432.54395	1.617185333	0.000382409	0.001398444	yes	--	-	-	-	-
Unigene0002480	42	621.5	459.492	292.175	1180.2051	1426.7803	375.8335	1303.4927	1.794216931	1.95E-06	1.16E-05	yes	--	-	-	-	-
Unigene0002482	45	61	216.786	318.1077	125.1378	54.3348	267.44685	89.7363	-1.575488606	0.002116244	0.006348733	yes	glutathione s-transferase protein [Ralstonia solanacearum]	-	-	-	-
Unigene0002484	77	907.5	658.6241	495.9428	1556.5712	1670.6721	577.28345	1613.62165	1.482950575	2.91E-06	1.69E-05	yes	--	-	-	-	-
Unigene0002485	30	770.5	172.3095	154.5156	845.5737	1176.9871	163.41255	1011.2804	2.629592381	7.16E-12	8.79E-11	yes	Uncharacterised protein [Chlamydia trachomatis]	-	-	-	-
Unigene0002488	38	704	229.1234	186.7841	870.1955	969.0808	207.95375	919.63815	2.144803615	2.46E-09	2.14E-08	yes	--	-	-	-	-
Unigene0002490	48	1158.5	423.5027	367.2145	1498.1769	3103.9612	395.3586	2301.06905	2.541070564	1.02E-10	1.09E-09	yes	--	-	-	-	-
Unigene0002491	4	105.5	22.0173	26.9232	90.1474	229.9324	24.47025	160.0399	2.709330886	0.000177226	0.000699135	yes	--	-	-	-	-
Unigene0002494	13	156.5	87.2513	74.6847	162.5152	306.7663	80.968	234.64075	1.535029841	0.003115533	0.008888851	yes	potassium transporter TrkA [Acinetobacter baumannii]	-	-	GO:0015075//ion transmembrane transporter activity	GO:0030001//metal ion transport
Unigene0002495	6	126	67.9322	35.6009	136.7905	368.9053	51.76655	252.8479	2.288177719	0.000729914	0.002470859	yes	phosphogluconate dehydratase, partial [Acinetobacter baumannii]	-	-	GO:0016836//hydro-lyase activity	GO:0006090//pyruvate metabolic process
Unigene0002499	244.5	5271.5	1931.8429	1980.1562	9845.1845	10641.1708	1955.99955	10243.17765	2.388685396	2.05E-17	4.50E-16	yes	hypothetical protein S23A_0400 [Aggregatibacter actinomycetemcomitans]	-	-	-	-
Unigene0002502	466	119.5	2612.6049	4532.6086	199.4175	263.9759	3572.60675	231.6967	-3.946667718	4.57E-26	2.08E-24	yes	--	-	-	-	-
Unigene0002503	47	921	309.4327	320.1675	1105.574	1905.7457	314.8001	1505.65985	2.257887977	1.21E-09	1.10E-08	yes	phosphomannomutase [Acinetobacter baumannii]	ko01100//Metabolic pathways//Global and overview maps//Metabolism;ko01110//Biosynthesis of secondary metabolites//Global and overview maps//Metabolism;ko00010//Glycolysis / Gluconeogenesis//Carbohydrate metabolism//Metabolism;ko00230//Purine metabolism//Nucleotide metabolism//Metabolism;ko00030//Pentose phosphate pathway//Carbohydrate metabolism//Metabolism;ko00520//Amino sugar and nucleotide sug…	-	GO:0046872//metal ion binding;GO:0016866//intramolecular transferase activity	GO:0044238
Unigene0002507	7	470.5	44.7336	43.7608	890.2614	541.9104	44.2472	716.0859	4.016474592	2.88E-15	5.19E-14	yes	malonate decarboxylase subunit alpha, partial [Pseudomonas syringae]	-	-	GO:0016782//transferase activity, transferring sulfur-containing groups	-
Unigene0002513	446.5	11694	4229.3171	3416.9618	30686.6906	16781.6849	3823.13945	23734.18775	2.634136949	2.20E-14	3.60E-13	yes	50S ribosomal protein L10, partial [Acinetobacter baumannii]	ko03010//Ribosome//Translation//Genetic Information Processing	GO:0030529//ribonucleoprotein complex	GO:0019843//rRNA binding;GO:0005198//structural molecule activity	GO:0010467//gene expression;GO:0022613//ribonucleoprotein complex biogenesis
Unigene0002514	136	1544.5	933.0586	582.1227	1650.0531	2383.6736	757.59065	2016.86335	1.412622909	1.96E-05	9.81E-05	yes	cell division protein FstK, partial [Acinetobacter sp.]	-	GO:0031224//intrinsic component of membrane	GO:0003676//nucleic acid binding;GO:0032550	GO:0044763
Unigene0002517	93	811	528.0034	363.1791	870.4986	960.367	445.59125	915.4328	1.038733082	0.001170715	0.003754982	yes	--	-	-	-	-
Unigene0002521	58	81.5	438.6331	455.9131	156.4081	148.8745	447.2731	152.6413	-1.551010631	0.000129109	0.0005273	yes	--	-	-	-	-
Unigene0002527	147.5	173.5	954.9978	1408.4955	353.2067	339.9055	1181.74665	346.5561	-1.769759957	9.75E-07	6.12E-06	yes	--	-	-	-	-
Unigene0002530	13.5	292	42.9232	89.9782	242.0086	496.9261	66.4507	369.46735	2.475090576	2.01E-06	1.19E-05	yes	cysteine synthase B [Acinetobacter calcoaceticus]	-	-	GO:0016835//carbon-oxygen lyase activity	GO:0006563//L-serine metabolic process;GO:0000097//sulfur amino acid biosynthetic process
Unigene0002531	113.5	1723	639.8648	701.6148	1527.7363	3476.2469	670.7398	2501.9916	1.89925183	7.11E-07	4.60E-06	yes	META domain protein [Acinetobacter baumannii]	-	-	-	-
Unigene0002532	141	1307.5	937.7751	999.149	2472.8963	1888.8518	968.46205	2180.87405	1.171139032	7.16E-05	0.00031433	yes	ribosomal protein L15 [Acinetobacter baumannii]	ko03010//Ribosome//Translation//Genetic Information Processing	GO:0044391	GO:0003723//RNA binding;GO:0005198//structural molecule activity	GO:0010467//gene expression
Unigene0002533	7	80.5	44.1727	43.2121	114.1494	129.1658	43.6924	121.6576	1.477372189	0.008240427	0.02027728	yes	membrane protein, partial [Acinetobacter baumannii]	-	-	-	-
Unigene0002534	34	32.5	375.3774	204.7927	65.8965	62.3205	290.08505	64.1085	-2.177888388	3.51E-05	0.000168212	yes	--	-	-	-	-
Unigene0002535	135	1400.5	750.5563	648.3767	1167.6353	2329.9813	699.4665	1748.8083	1.322045285	0.000183507	0.000720508	yes	fumarate hydratase, partial [Acinetobacter baumannii]	ko01100//Metabolic pathways//Global and overview maps//Metabolism;ko01110//Biosynthesis of secondary metabolites//Global and overview maps//Metabolism;ko00020//Citrate cycle (TCA cycle)//Carbohydrate metabolism//Metabolism	-	GO:0016836//hydro-lyase activity	GO:0044237//cellular metabolic process
Unigene0002537	11	136	77.959	100.0961	156.9807	390.7896	89.02755	273.88515	1.621247286	0.006104154	0.015634873	yes	--	-	-	-	-
Unigene0002539	9.5	173.5	38.3431	105.4949	254.7893	430.4584	71.919	342.62385	2.252180715	6.60E-05	0.000292135	yes	xanthine permease, partial [Acinetobacter sp.]	-	GO:0016021//integral component of membrane	GO:0005345//purine nucleobase transmembrane transporter activity	GO:0044763;GO:0006863//purine nucleobase transport
Unigene0002542	121	1154	460.1172	513.4085	1014.3318	1258.34	486.76285	1136.3359	1.223098387	3.35E-05	0.000162103	yes	hypothetical protein P261_02874 [Lachnospiraceae bacterium]	-	-	-	-
Unigene0002545	38	488	293.5644	349.0729	1119.0713	902.8149	321.31865	1010.9431	1.653625173	9.49E-06	5.07E-05	yes	sulfate adenylyltransferase subunit 1 [Acinetobacter sp.]	-	-	GO:0017111//nucleoside-triphosphatase activity;GO:0032550;GO:0004779//sulfate adenylyltransferase activity	GO:0044272//sulfur compound biosynthetic process;GO:0006796//phosphate-containing compound metabolic process
Unigene0002546	18.5	28	91.1364	123.4448	50.8196	29.2849	107.2906	40.05225	-1.421568488	0.012436145	0.028625173	yes	--	-	-	-	-
Unigene0002549	44.5	441.5	435.6116	298.7604	940.0883	771.386	367.186	855.73715	1.22065667	0.001248455	0.003963727	yes	adenosylhomocysteinase [Acinetobacter baumannii]	ko01100//Metabolic pathways//Global and overview maps//Metabolism;ko00270//Cysteine and methionine metabolism//Amino acid metabolism//Metabolism	GO:0044424	GO:0016802	GO:0044237//cellular metabolic process
Unigene0002551	22	255	212.6227	155.9993	443.7128	569.2482	184.311	506.4805	1.458364549	0.000486438	0.001716235	yes	DNA helicase, partial [Acinetobacter baumannii]	-	-	GO:0003676//nucleic acid binding;GO:0003678//DNA helicase activity;GO:0032550	GO:0032392//DNA geometric change
Unigene0002552	23.5	212.5	144.2577	93.1396	213.7946	290.4567	118.69865	252.12565	1.086839371	0.011956684	0.027758566	yes	--	-	-	-	-
Unigene0002556	47.5	82.5	343.3045	291.951	92.6956	172.7421	317.62775	132.71885	-1.25896367	0.005453186	0.014303907	yes	--	-	-	-	-
Unigene0002558	4.5	114	0	56.5976	129.4447	273.9048	28.2988	201.67475	2.833217685	0.000397839	0.001447142	yes	--	-	-	-	-
Unigene0002559	72	629	477.8013	505.0417	926.2405	1167.105	491.4215	1046.67275	1.09077756	0.001444271	0.004499873	yes	translation elongation factor P [Acinetobacter sp.]	-	GO:0044424	GO:0008135//translation factor activity, nucleic acid binding	GO:0034645//cellular macromolecule biosynthetic process;GO:0010467//gene expression;GO:0006518//peptide metabolic process
Unigene0002560	308.5	4560.5	2088.3717	1738.9887	8004.4537	5463.6646	1913.6802	6734.05915	1.815126636	2.64E-09	2.28E-08	yes	Uncharacterised protein [Mycobacterium tuberculosis]	-	-	-	-
Unigene0002562	13.5	233.5	74.2347	79.2222	300.3215	346.7486	76.72845	323.53505	2.076088498	2.85E-06	1.65E-05	yes	chromate transporter [Acinetobacter baumannii]	-	-	GO:0015103//inorganic anion transmembrane transporter activity	GO:0015698//inorganic anion transport
Unigene0002570	74.5	1477	428.8592	429.5222	1903.9545	2225.1232	429.1907	2064.53885	2.266128847	7.42E-14	1.15E-12	yes	type VI secretion protein [Acinetobacter baumannii]	-	-	-	-
Unigene0002571	174.5	322	1027.4753	1125.3888	481.7714	487.4566	1076.43205	484.614	-1.151349263	0.000367813	0.001349005	yes	membrane protein, partial [Acinetobacter baumannii]	-	-	-	-
