# Supplementary material for: Acinetobacter sp. DW-1 immobilized on polyhedron hollow polypropylene balls and analysis of transcriptome and proteome of the bacterium during phenol biodegradation process
Source: Sci Rep. 2017 Jul 7;7:4863. doi: 10.1038/s41598-017-04187-6 (PMC5501837; doi:10.1038/s41598-017-04187-6)
Supplement: Supplementary file 5 — Supplementary Table S4 [file 41598_2017_4187_MOESM5_ESM.csv]

Ontology	Class	number_of_CK-VS-T_up	number_of_CK-VS-T_down	genes_of_CK-VS-T_up	genes_of_CK-VS-T_down
biological_process	biological regulation	18	9	Unigene0000758;Unigene0000224;Unigene0001039;Unigene0001639;Unigene0002187;Unigene0000738;Unigene0002440;Unigene0002441;Unigene0000816;Unigene0000983;Unigene0002447;Unigene0000781;Unigene0000415;Unigene0001329;Unigene0001134;Unigene0001240;Unigene0001157;Unigene0001565	Unigene0000188;Unigene0000886;Unigene0001510;Unigene0001604;Unigene0002457;Unigene0001684;Unigene0001685;Unigene0000147;Unigene0001410
biological_process	cellular component organization or biogenesis	16	3	Unigene0001409;Unigene0002551;Unigene0000816;Unigene0000983;Unigene0002447;Unigene0000496;Unigene0000712;Unigene0000788;Unigene0001638;Unigene0000475;Unigene0000518;Unigene0000931;Unigene0001202;Unigene0001240;Unigene0000045;Unigene0002513	Unigene0001684;Unigene0001685;Unigene0001584
biological_process	cellular process	179	45	Unigene0000758;Unigene0001409;Unigene0002551;Unigene0000224;Unigene0001042;Unigene0001043;Unigene0001189;Unigene0001657;Unigene0000791;Unigene0000900;Unigene0000964;Unigene0002124;Unigene0000270;Unigene0001714;Unigene0001275;Unigene0002424;Unigene0000908;Unigene0000543;Unigene0000738;Unigene0002440;Unigene0002441;Unigene0002444;Unigene0001010;Unigene0000816;Unigene0000983;Unigene0002447;Unigene00…	Unigene0001552;Unigene0002259;Unigene0000823;Unigene0001684;Unigene0001685;Unigene0001836;Unigene0000071;Unigene0001850;Unigene0001943;Unigene0000397;Unigene0001490;Unigene0001538;Unigene0002152;Unigene0002460;Unigene0001840;Unigene0000219;Unigene0000974;Unigene0000191;Unigene0002068;Unigene0001584;Unigene0000188;Unigene0000886;Unigene0001510;Unigene0001604;Unigene0002457;Unigene0000803;Unigene00…
biological_process	developmental process	3	3	Unigene0000816;Unigene0000983;Unigene0002447	Unigene0001684;Unigene0001685;Unigene0001005
biological_process	localization	38	18	Unigene0000385;Unigene0000475;Unigene0000523;Unigene0000713;Unigene0000920;Unigene0001018;Unigene0001075;Unigene0001416;Unigene0001458;Unigene0001507;Unigene0001723;Unigene0002090;Unigene0002203;Unigene0002240;Unigene0002451;Unigene0000117;Unigene0000510;Unigene0000712;Unigene0001855;Unigene0002141;Unigene0002249;Unigene0000330;Unigene0000827;Unigene0001358;Unigene0001285;Unigene0002494;Unigene00…	Unigene0001584;Unigene0000479;Unigene0001467;Unigene0000097;Unigene0000223;Unigene0000889;Unigene0001114;Unigene0001123;Unigene0001169;Unigene0001234;Unigene0001323;Unigene0000110;Unigene0000938;Unigene0000015;Unigene0000711;Unigene0001311;Unigene0001764;Unigene0002461
biological_process	metabolic process	201	63	Unigene0000758;Unigene0001042;Unigene0001043;Unigene0001189;Unigene0001657;Unigene0000791;Unigene0000900;Unigene0000964;Unigene0002124;Unigene0000224;Unigene0001039;Unigene0001639;Unigene0002187;Unigene0000270;Unigene0001714;Unigene0001275;Unigene0002424;Unigene0000908;Unigene0000543;Unigene0000738;Unigene0002440;Unigene0002441;Unigene0002444;Unigene0001010;Unigene0002467;Unigene0002231;Unigene00…	Unigene0001552;Unigene0000188;Unigene0000886;Unigene0001510;Unigene0001604;Unigene0002457;Unigene0002259;Unigene0000823;Unigene0001836;Unigene0000071;Unigene0001850;Unigene0001943;Unigene0000397;Unigene0001490;Unigene0001538;Unigene0002152;Unigene0002460;Unigene0001840;Unigene0000219;Unigene0000974;Unigene0000191;Unigene0002068;Unigene0000458;Unigene0000847;Unigene0001229;Unigene0000759;Unigene00…
biological_process	multi-organism process	1	0	Unigene0001700	-
biological_process	regulation of biological process	17	9	Unigene0000758;Unigene0000224;Unigene0001039;Unigene0001639;Unigene0002187;Unigene0000738;Unigene0002440;Unigene0002441;Unigene0000816;Unigene0000983;Unigene0002447;Unigene0000781;Unigene0001329;Unigene0001134;Unigene0001240;Unigene0001157;Unigene0001565	Unigene0000188;Unigene0000886;Unigene0001510;Unigene0001604;Unigene0002457;Unigene0001684;Unigene0001685;Unigene0000147;Unigene0001410
biological_process	response to stimulus	7	2	Unigene0000224;Unigene0000852;Unigene0002231;Unigene0001700;Unigene0000948;Unigene0000663;Unigene0001896	Unigene0000071;Unigene0001106
biological_process	signaling	1	0	Unigene0000224	-
biological_process	single-organism process	146	56	Unigene0000224;Unigene0001042;Unigene0001043;Unigene0001189;Unigene0001657;Unigene0000791;Unigene0000900;Unigene0000964;Unigene0002124;Unigene0001275;Unigene0002424;Unigene0002444;Unigene0000270;Unigene0001010;Unigene0001714;Unigene0002467;Unigene0000816;Unigene0000983;Unigene0002447;Unigene0002231;Unigene0001096;Unigene0000099;Unigene0001739;Unigene0001341;Unigene0000496;Unigene0000159;Unigene00…	Unigene0001552;Unigene0000479;Unigene0000823;Unigene0001684;Unigene0001685;Unigene0001840;Unigene0000219;Unigene0000974;Unigene0001467;Unigene0000097;Unigene0000759;Unigene0000889;Unigene0001114;Unigene0001123;Unigene0001169;Unigene0001234;Unigene0001323;Unigene0000170;Unigene0000212;Unigene0000395;Unigene0000504;Unigene0000508;Unigene0000524;Unigene0000714;Unigene0000761;Unigene0000763;Unigene00…
cellular_component	cell	80	11	Unigene0001603;Unigene0000210;Unigene0000289;Unigene0000305;Unigene0000788;Unigene0001241;Unigene0002513;Unigene0000102;Unigene0000421;Unigene0001108;Unigene0001117;Unigene0000028;Unigene0000852;Unigene0001394;Unigene0000016;Unigene0000034;Unigene0000035;Unigene0000161;Unigene0000221;Unigene0000284;Unigene0000330;Unigene0000333;Unigene0000352;Unigene0000366;Unigene0000380;Unigene0000391;Unigene00…	Unigene0001005;Unigene0000071;Unigene0000219;Unigene0000974;Unigene0001463;Unigene0001464;Unigene0001465;Unigene0001490;Unigene0002152;Unigene0002460;Unigene0000223
cellular_component	cell part	75	10	Unigene0001603;Unigene0000210;Unigene0000289;Unigene0000305;Unigene0000788;Unigene0001241;Unigene0002513;Unigene0000102;Unigene0000421;Unigene0001108;Unigene0001117;Unigene0000028;Unigene0000852;Unigene0001394;Unigene0000016;Unigene0000034;Unigene0000035;Unigene0000161;Unigene0000221;Unigene0000284;Unigene0000330;Unigene0000333;Unigene0000352;Unigene0000366;Unigene0000380;Unigene0000391;Unigene00…	Unigene0001005;Unigene0000071;Unigene0000219;Unigene0000974;Unigene0001463;Unigene0001464;Unigene0001465;Unigene0001490;Unigene0002152;Unigene0002460
cellular_component	macromolecular complex	18	0	Unigene0000210;Unigene0000289;Unigene0000305;Unigene0000788;Unigene0001241;Unigene0002513;Unigene0002249;Unigene0000117;Unigene0001116;Unigene0001153;Unigene0002069;Unigene0002070;Unigene0000065;Unigene0000439;Unigene0001145;Unigene0001303;Unigene0002116;Unigene0002532	-
cellular_component	membrane	39	22	Unigene0002539;Unigene0002249;Unigene0001117;Unigene0000117;Unigene0000307;Unigene0000385;Unigene0000415;Unigene0000496;Unigene0000523;Unigene0002417;Unigene0000028;Unigene0000077;Unigene0000099;Unigene0000176;Unigene0000331;Unigene0000510;Unigene0000693;Unigene0000712;Unigene0000809;Unigene0000841;Unigene0000920;Unigene0001153;Unigene0001266;Unigene0001285;Unigene0001358;Unigene0001416;Unigene00…	Unigene0000889;Unigene0001114;Unigene0001123;Unigene0001169;Unigene0001234;Unigene0001323;Unigene0000015;Unigene0000097;Unigene0000110;Unigene0000223;Unigene0000711;Unigene0000847;Unigene0000938;Unigene0001138;Unigene0001311;Unigene0001410;Unigene0001467;Unigene0001684;Unigene0001685;Unigene0001764;Unigene0002208;Unigene0002461
cellular_component	membrane part	32	19	Unigene0002539;Unigene0002249;Unigene0001117;Unigene0000028;Unigene0000077;Unigene0000099;Unigene0000176;Unigene0000307;Unigene0000331;Unigene0000510;Unigene0000693;Unigene0000712;Unigene0000809;Unigene0000841;Unigene0000920;Unigene0001153;Unigene0001266;Unigene0001285;Unigene0001358;Unigene0001416;Unigene0001458;Unigene0001650;Unigene0001723;Unigene0001739;Unigene0001855;Unigene0002067;Unigene00…	Unigene0000015;Unigene0000097;Unigene0000110;Unigene0000223;Unigene0000711;Unigene0000847;Unigene0000938;Unigene0001123;Unigene0001138;Unigene0001169;Unigene0001311;Unigene0001323;Unigene0001410;Unigene0001467;Unigene0001684;Unigene0001685;Unigene0001764;Unigene0002208;Unigene0002461
cellular_component	organelle	10	0	Unigene0000102;Unigene0000421;Unigene0001108;Unigene0001117;Unigene0000065;Unigene0000439;Unigene0001145;Unigene0001303;Unigene0002116;Unigene0002532	-
cellular_component	organelle part	6	0	Unigene0000065;Unigene0000439;Unigene0001145;Unigene0001303;Unigene0002116;Unigene0002532	-
cellular_component	virion	0	1	-	Unigene0001005
molecular_function	antioxidant activity	0	1	-	Unigene0001106
molecular_function	binding	155	48	Unigene0001241;Unigene0002513;Unigene0000102;Unigene0000331;Unigene0000346;Unigene0000421;Unigene0000684;Unigene0000704;Unigene0000781;Unigene0001039;Unigene0001108;Unigene0001117;Unigene0001307;Unigene0001508;Unigene0001639;Unigene0001650;Unigene0001807;Unigene0002106;Unigene0002158;Unigene0002187;Unigene0002231;Unigene0002514;Unigene0002551;Unigene0000065;Unigene0000178;Unigene0000224;Unigene00…	Unigene0000147;Unigene0000397;Unigene0001160;Unigene0001510;Unigene0001538;Unigene0002152;Unigene0002457;Unigene0002460;Unigene0000071;Unigene0001850;Unigene0001943;Unigene0001836;Unigene0000761;Unigene0000803;Unigene0000889;Unigene0001114;Unigene0001123;Unigene0001169;Unigene0001234;Unigene0001323;Unigene0001556;Unigene0002097;Unigene0000188;Unigene0000886;Unigene0001604;Unigene0001820;Unigene00…
molecular_function	catalytic activity	182	51	Unigene0000054;Unigene0001386;Unigene0001576;Unigene0001103;Unigene0000726;Unigene0000908;Unigene0001341;Unigene0001096;Unigene0000713;Unigene0000003;Unigene0000902;Unigene0001863;Unigene0001051;Unigene0000344;Unigene0002530;Unigene0000506;Unigene0000801;Unigene0001178;Unigene0001830;Unigene0002121;Unigene0002250;Unigene0002101;Unigene0000684;Unigene0001079;Unigene0001244;Unigene0000274;Unigene00…	Unigene0001490;Unigene0001067;Unigene0000524;Unigene0001913;Unigene0002091;Unigene0001836;Unigene0001463;Unigene0001464;Unigene0001465;Unigene0000823;Unigene0000191;Unigene0001160;Unigene0001840;Unigene0002259;Unigene0001800;Unigene0002245;Unigene0000714;Unigene0000803;Unigene0001166;Unigene0001850;Unigene0001943;Unigene0000763;Unigene0000918;Unigene0001552;Unigene0002128;Unigene0000147;Unigene00…
molecular_function	molecular transducer activity	1	1	Unigene0000224	Unigene0001410
molecular_function	transporter activity	22	9	Unigene0002562;Unigene0001528;Unigene0001153;Unigene0002539;Unigene0002249;Unigene0002141;Unigene0000077;Unigene0000176;Unigene0000693;Unigene0000809;Unigene0000841;Unigene0001285;Unigene0002494;Unigene0002406;Unigene0001855;Unigene0001116;Unigene0002069;Unigene0000875;Unigene0001290;Unigene0001358;Unigene0000510;Unigene0000117	Unigene0000938;Unigene0000097;Unigene0000110;Unigene0000015;Unigene0002461;Unigene0000479;Unigene0001467;Unigene0000711;Unigene0001584
