# Supplementary material for: Acinetobacter sp. DW-1 immobilized on polyhedron hollow polypropylene balls and analysis of transcriptome and proteome of the bacterium during phenol biodegradation process
Source: Sci Rep. 2017 Jul 7;7:4863. doi: 10.1038/s41598-017-04187-6 (PMC5501837; doi:10.1038/s41598-017-04187-6)
Supplement: Supplementary file 6 — Supplementary Table S5 [file 41598_2017_4187_MOESM6_ESM.csv]

KEGG_A_class	KEGG_B_class	#Pathway	CK-VS-T (331)	All-Unigene (805)	Pvalue	Qvalue	Pathway ID	Genes	KOs
Genetic Information Processing	Translation	Ribosome	5	5	0.01154476	0.2431282	ko03010	Unigene0000289;Unigene0000439;Unigene0001241;Unigene0002513;Unigene0002532	K02994+K02874+K02867+K02864+K02876
Genetic Information Processing	Transcription	RNA polymerase	5	5	0.01154476	0.2431282	ko03020	Unigene0000346;Unigene0000549;Unigene0001307;Unigene0002158;Unigene0002305	K03040+K03046+K03043
Metabolism	Nucleotide metabolism	Purine metabolism	12	17	0.01279622	0.2431282	ko00230	Unigene0000016;Unigene0000221;Unigene0000346;Unigene0000549;Unigene0001002;Unigene0001178;Unigene0001307;Unigene0001636;Unigene0001878;Unigene0002158;Unigene0002305;Unigene0002503	K00948+K01952+K03040+K03046+K01939+K00088+K01835+K03043
Metabolism	Metabolism of cofactors and vitamins	Riboflavin metabolism	4	4	0.02827938	0.3866915	ko00740	Unigene0001530;Unigene0002156;Unigene0002157;Unigene0002291	K00793+K00794+K14652
Metabolism	Nucleotide metabolism	Pyrimidine metabolism	8	11	0.03392031	0.3866915	ko00240	Unigene0000346;Unigene0000381;Unigene0000549;Unigene0001307;Unigene0001830;Unigene0002158;Unigene0002250;Unigene0002305	K03040+K00609+K03046+K01937+K03043
Metabolism	Carbohydrate metabolism	Fructose and mannose metabolism	5	6	0.04574613	0.4345882	ko00051	Unigene0000113;Unigene0001878;Unigene0002201;Unigene0002435;Unigene0002503	K01840+K01803+K03841
Metabolism	Metabolism of other amino acids	Selenocompound metabolism	6	8	0.05618925	0.437928	ko00450	Unigene0000366;Unigene0000394;Unigene0000557;Unigene0000795;Unigene0000796;Unigene0001695	K01874+K00548+K00549
Genetic Information Processing	Translation	Aminoacyl-tRNA biosynthesis	13	22	0.06568377	0.437928	ko00970	Unigene0000034;Unigene0000035;Unigene0000333;Unigene0000366;Unigene0000394;Unigene0000433;Unigene0000466;Unigene0000738;Unigene0001404;Unigene0001665;Unigene0001695;Unigene0002440;Unigene0002441	K01872+K01874+K01868+K01887+K01869+K01889+K01876
Metabolism	Metabolism of cofactors and vitamins	Lipoic acid metabolism	3	3	0.06914652	0.437928	ko00785	Unigene0001463;Unigene0001464;Unigene0001465	K03644
Genetic Information Processing	Folding, sorting and degradation	Protein export	4	5	0.09521783	0.4934015	ko03060	Unigene0000330;Unigene0000712;Unigene0000827;Unigene0002067	K03070+K03217+K03100
Metabolism	Amino acid metabolism	Histidine metabolism	4	5	0.09521783	0.4934015	ko00340	Unigene0000219;Unigene0000974;Unigene0001079;Unigene0001998	K01712+K00599+K00128
Metabolism	Amino acid metabolism	Cysteine and methionine metabolism	8	13	0.1112245	0.5283164	ko00270	Unigene0000147;Unigene0000557;Unigene0000615;Unigene0000795;Unigene0000796;Unigene0000837;Unigene0001186;Unigene0002549	K00558+K00548+K00640+K00549+K00789+K01251
Metabolism	Carbohydrate metabolism	Pentose and glucuronate interconversions	2	2	0.168768	0.6871269	ko00040	Unigene0001998;Unigene0002293	K00128+K01783
Metabolism	Carbohydrate metabolism	Galactose metabolism	2	2	0.168768	0.6871269	ko00052	Unigene0001878;Unigene0002503	K01835
Metabolism	Carbohydrate metabolism	Amino sugar and nucleotide sugar metabolism	4	7	0.3110606	0.995184	ko00520	Unigene0000113;Unigene0001878;Unigene0002190;Unigene0002503	K01840+K01835+K00820
Metabolism	Carbohydrate metabolism	Citrate cycle (TCA cycle)	7	14	0.3377149	0.995184	ko00020	Unigene0000274;Unigene0000320;Unigene0001051;Unigene0001152;Unigene0001369;Unigene0001370;Unigene0002535	K00031+K00627+K01596+K01676
Metabolism	Lipid metabolism	Glycerolipid metabolism	2	3	0.3680108	0.995184	ko00561	Unigene0000759;Unigene0001998	K00635+K00128
Metabolism	Metabolism of cofactors and vitamins	One carbon pool by folate	2	3	0.3680108	0.995184	ko00670	Unigene0000557;Unigene0001763	K00548+K00600
Metabolism	Amino acid metabolism	Lysine degradation	2	3	0.3680108	0.995184	ko00310	Unigene0000980;Unigene0001998	K00626+K00128
Metabolism	Carbohydrate metabolism	Ascorbate and aldarate metabolism	1	1	0.4111801	0.995184	ko00053	Unigene0001998	K00128
Metabolism	Lipid metabolism	Sphingolipid metabolism	1	1	0.4111801	0.995184	ko00600	Unigene0002273	K01130
Genetic Information Processing	Translation	RNA transport	1	1	0.4111801	0.995184	ko03013	Unigene0001836	K00974
Metabolism	Carbohydrate metabolism	Glycolysis / Gluconeogenesis	10	22	0.416531	0.995184	ko00010	Unigene0000320;Unigene0000354;Unigene0001051;Unigene0001082;Unigene0001152;Unigene0001878;Unigene0001998;Unigene0002201;Unigene0002435;Unigene0002503	K00627+K00134+K01596+K01835+K00128+K01803+K03841
Metabolism	Energy metabolism	Sulfur metabolism	3	6	0.4789251	0.995184	ko00920	Unigene0000615;Unigene0000837;Unigene0002097	K00640+K00380
Cellular Processes	Transport and catabolism	Peroxisome	3	6	0.4789251	0.995184	ko04146	Unigene0000274;Unigene0001369;Unigene0001370	K00031
Metabolism	Carbohydrate metabolism	Pentose phosphate pathway	5	11	0.4982381	0.995184	ko00030	Unigene0000016;Unigene0001878;Unigene0002293;Unigene0002435;Unigene0002503	K00948+K01835+K01783+K03841
Genetic Information Processing	Folding, sorting and degradation	Sulfur relay system	2	4	0.5442737	0.995184	ko04122	Unigene0000883;Unigene0001574	K00566
Metabolism	Carbohydrate metabolism	Pyruvate metabolism	7	17	0.5906578	0.995184	ko00620	Unigene0000320;Unigene0000581;Unigene0000980;Unigene0001051;Unigene0001152;Unigene0001952;Unigene0001998	K00627+K01649+K00626+K01596+K01069+K00128
Metabolism	Metabolism of other amino acids	beta-Alanine metabolism	1	2	0.6535923	0.995184	ko00410	Unigene0001998	K00128
Genetic Information Processing	Folding, sorting and degradation	Protein processing in endoplasmic reticulum	1	2	0.6535923	0.995184	ko04141	Unigene0002087	K04079
Metabolism	Metabolism of cofactors and vitamins	Porphyrin and chlorophyll metabolism	2	5	0.6827607	0.995184	ko00860	Unigene0000391;Unigene0000393	K02495
Metabolism	Amino acid metabolism	Tryptophan metabolism	2	5	0.6827607	0.995184	ko00380	Unigene0000980;Unigene0001998	K00626+K00128
Metabolism	Carbohydrate metabolism	Starch and sucrose metabolism	2	5	0.6827607	0.995184	ko00500	Unigene0001878;Unigene0002503	K01835
Metabolism	Amino acid metabolism	Valine, leucine and isoleucine degradation	5	14	0.7508493	0.995184	ko00280	Unigene0000918;Unigene0000980;Unigene0001067;Unigene0001552;Unigene0001998	K00020+K00626+K01968+K00128
Metabolism	Amino acid metabolism	Tyrosine metabolism	2	6	0.7846785	0.995184	ko00350	Unigene0001079;Unigene0001840	K00599+K01555
Metabolism	Carbohydrate metabolism	Propanoate metabolism	2	6	0.7846785	0.995184	ko00640	Unigene0000980;Unigene0001998	K00626+K00128
Metabolism	Lipid metabolism	Linoleic acid metabolism	1	3	0.796383	0.995184	ko00591	Unigene0002287	K00508
Metabolism	Carbohydrate metabolism	Inositol phosphate metabolism	1	3	0.796383	0.995184	ko00562	Unigene0002201	K01803
Metabolism	Metabolism of other amino acids	Cyanoamino acid metabolism	1	3	0.796383	0.995184	ko00460	Unigene0001763	K00600
Metabolism	Lipid metabolism	Synthesis and degradation of ketone bodies	1	3	0.796383	0.995184	ko00072	Unigene0000980	K00626
Metabolism	Metabolism of other amino acids	Glutathione metabolism	3	10	0.8516563	0.995184	ko00480	Unigene0000274;Unigene0001369;Unigene0001370	K00031
Metabolism	Lipid metabolism	Fatty acid metabolism	2	7	0.8566205	0.995184	ko00071	Unigene0000980;Unigene0001998	K00626+K00128
Metabolism	Global and overview maps	Biosynthesis of secondary metabolites	36	99	0.8722983	0.995184	ko01110	Unigene0000016;Unigene0000113;Unigene0000221;Unigene0000274;Unigene0000320;Unigene0000354;Unigene0000391;Unigene0000393;Unigene0000524;Unigene0000557;Unigene0000581;Unigene0000795;Unigene0000796;Unigene0000980;Unigene0001002;Unigene0001042;Unigene0001043;Unigene0001051;Unigene0001082;Unigene0001152;Unigene0001186;Unigene0001189;Unigene0001369;Unigene0001370;Unigene0001636;Unigene0001763;Unigene00…	K00948+K01840+K01952+K00031+K00627+K00134+K02495+K00257+K00548+K01649+K00549+K00626+K01754+K01596+K00789+K01735+K00088+K00600+K01835+K00128+K00820+K01803+K01783+K03841+K01676
Metabolism	Metabolism of cofactors and vitamins	Folate biosynthesis	1	4	0.8804195	0.995184	ko00790	Unigene0002444	K00950
Metabolism	Amino acid metabolism	Valine, leucine and isoleucine biosynthesis	3	11	0.8968662	0.995184	ko00290	Unigene0000581;Unigene0001042;Unigene0001043	K01649+K01754
Metabolism	Amino acid metabolism	Glycine, serine and threonine metabolism	4	15	0.9247576	0.995184	ko00260	Unigene0000283;Unigene0001042;Unigene0001043;Unigene0001763	K00108+K01754+K00600
Metabolism	Lipid metabolism	Fatty acid biosynthesis	1	5	0.9298341	0.995184	ko00061	Unigene0001096	K00648
Metabolism	Metabolism of cofactors and vitamins	Nicotinate and nicotinamide metabolism	1	5	0.9298341	0.995184	ko00760	Unigene0002425	K01950
Genetic Information Processing	Folding, sorting and degradation	RNA degradation	1	6	0.9588653	0.995184	ko03018	Unigene0000864	K04077
Metabolism	Amino acid metabolism	Alanine, aspartate and glutamate metabolism	3	14	0.967916	0.995184	ko00250	Unigene0000381;Unigene0001178;Unigene0002190	K00609+K01939+K00820
Metabolism	Carbohydrate metabolism	Glyoxylate and dicarboxylate metabolism	2	11	0.9751323	0.995184	ko00630	Unigene0000980;Unigene0001763	K00626+K00600
Metabolism	Amino acid metabolism	Phenylalanine, tyrosine and tryptophan biosynthesis	1	7	0.9759061	0.995184	ko00400	Unigene0001189	K01735
Metabolism	Amino acid metabolism	Arginine and proline metabolism	1	7	0.9759061	0.995184	ko00330	Unigene0001998	K00128
Metabolism	Global and overview maps	Metabolic pathways	66	188	0.9776787	0.995184	ko01100	Unigene0000016;Unigene0000113;Unigene0000147;Unigene0000219;Unigene0000221;Unigene0000274;Unigene0000320;Unigene0000346;Unigene0000354;Unigene0000381;Unigene0000391;Unigene0000393;Unigene0000549;Unigene0000557;Unigene0000581;Unigene0000615;Unigene0000759;Unigene0000795;Unigene0000796;Unigene0000837;Unigene0000918;Unigene0000974;Unigene0000980;Unigene0001002;Unigene0001042;Unigene0001043;Unigene00…	K00948+K01840+K00558+K01712+K01952+K00031+K00627+K03040+K00134+K00609+K02495+K03046+K00548+K01649+K00640+K00635+K00549+K00020+K00626+K01754+K01968+K00648+K01596+K01939+K00789+K01735+K01775+K03644+K00793+K00088+K00600+K01937+K01555+K01835+K00128+K00380+K00794+K00820+K01803+K00508+K14652+K01783+K03043+K01950+K03841+K00950+K01676+K01251
Metabolism	Energy metabolism	Nitrogen metabolism	2	12	0.9842995	0.995184	ko00910	Unigene0000763;Unigene0002287	K00459+K00508
Metabolism	Metabolism of terpenoids and polyketides	Terpenoid backbone biosynthesis	1	8	0.9858999	0.995184	ko00900	Unigene0000980	K00626
Metabolism	Carbohydrate metabolism	Butanoate metabolism	1	10	0.995184	0.995184	ko00650	Unigene0000980	K00626
